# Supplementary material for: Carotenoid-dependent singlet oxygen photogeneration in light-harvesting complex 2 of Ectothiorhodospira haloalkaliphila leads to the formation of organic hydroperoxides and damage to both pigments and protein matrix
Source: PeerJ. 2024 Jan 16;12:e16615. doi: 10.7717/peerj.16615 (PMC10798160; doi:10.7717/peerj.16615)
Supplement: Supplemental Information 1 [file peerj-12-16615-s001.txt]

���� 1
Title:
ADC:	E-140
Channels:	1
Rate:	100
Step:	0.01
Duration:	505.96
Size:	50596
�����, s	����� 2, V
0	10.2075
0.01	10.2044
0.02	10.2044
0.03	10.2044
0.04	10.2075
0.05	10.2075
0.06	10.2075
0.07	10.2044
0.08	10.2012
0.09	10.1981
0.1	10.2044
0.11	10.2075
0.12	10.2044
0.13	10.2107
0.14	10.2233
0.15	10.217
0.16	10.2075
0.17	10.2012
0.18	10.2012
0.19	10.2075
0.2	10.2012
0.21	10.2044
0.22	10.2075
0.23	10.2075
0.24	10.2075
0.25	10.2012
0.26	10.2075
0.27	10.2075
0.28	10.2075
0.29	10.2044
0.3	10.2075
0.31	10.2012
0.32	10.2044
0.33	10.2075
0.34	10.1981
0.35	10.2012
0.36	10.2075
0.37	10.2012
0.38	10.2044
0.39	10.217
0.4	10.2201
0.41	10.2107
0.42	10.2044
0.43	10.2012
0.44	10.2044
0.45	10.2044
0.46	10.2012
0.47	10.2075
0.48	10.2075
0.49	10.2075
0.5	10.2044
0.51	10.2075
0.52	10.2012
0.53	10.2044
0.54	10.2075
0.55	10.2075
0.56	10.2075
0.57	10.2012
0.58	10.1981
0.59	10.1981
0.6	10.1918
0.61	10.1949
0.62	10.1981
0.63	10.1981
0.64	10.2044
0.65	10.2138
0.66	10.2107
0.67	10.1949
0.68	10.1918
0.69	10.1949
0.7	10.1949
0.71	10.1949
0.72	10.1981
0.73	10.1981
0.74	10.2012
0.75	10.1918
0.76	10.1949
0.77	10.1949
0.78	10.1949
0.79	10.1981
0.8	10.1981
0.81	10.1949
0.82	10.1949
0.83	10.1981
0.84	10.1918
0.85	10.1886
0.86	10.1918
0.87	10.1981
0.88	10.1981
0.89	10.1981
0.9	10.2044
0.91	10.2107
0.92	10.2044
0.93	10.1949
0.94	10.1886
0.95	10.1949
0.96	10.1949
0.97	10.1949
0.98	10.2044
0.99	10.2075
1	10.2044
1.01	10.1981
1.02	10.2012
1.03	10.2012
1.04	10.2012
1.05	10.2012
1.06	10.2044
1.07	10.2012
1.08	10.2044
1.09	10.2075
1.1	10.2012
1.11	10.1981
1.12	10.2012
1.13	10.2075
1.14	10.2075
1.15	10.2107
1.16	10.2201
1.17	10.2201
1.18	10.2075
1.19	10.2012
1.2	10.2012
1.21	10.2044
1.22	10.2012
1.23	10.2044
1.24	10.2075
1.25	10.2107
1.26	10.2012
1.27	10.2075
1.28	10.2044
1.29	10.2044
1.3	10.2044
1.31	10.2075
1.32	10.2044
1.33	10.2044
1.34	10.2044
1.35	10.2044
1.36	10.1981
1.37	10.2012
1.38	10.2075
1.39	10.2075
1.4	10.2075
1.41	10.217
1.42	10.2201
1.43	10.2138
1.44	10.2012
1.45	10.2012
1.46	10.2012
1.47	10.2044
1.48	10.2044
1.49	10.2075
1.5	10.2107
1.51	10.2044
1.52	10.2012
1.53	10.2044
1.54	10.2044
1.55	10.2044
1.56	10.2044
1.57	10.2075
1.58	10.2044
1.59	10.2075
1.6	10.2044
1.61	10.2044
1.62	10.2012
1.63	10.2012
1.64	10.2044
1.65	10.2044
1.66	10.2138
1.67	10.2201
1.68	10.217
1.69	10.2075
1.7	10.2012
1.71	10.2044
1.72	10.2044
1.73	10.2044
1.74	10.2044
1.75	10.2075
1.76	10.2075
1.77	10.2044
1.78	10.2044
1.79	10.2075
1.8	10.2044
1.81	10.2044
1.82	10.2075
1.83	10.2044
1.84	10.2044
1.85	10.2075
1.86	10.2044
1.87	10.2012
1.88	10.2012
1.89	10.2044
1.9	10.2044
1.91	10.2075
1.92	10.2138
1.93	10.2233
1.94	10.2138
1.95	10.2044
1.96	10.2044
1.97	10.2012
1.98	10.1949
1.99	10.2012
2	10.1981
2.01	10.1981
2.02	10.2044
2.03	10.1981
2.04	10.1981
2.05	10.1981
2.06	10.1918
2.07	10.2012
2.08	10.2012
2.09	10.1949
2.1	10.2012
2.11	10.1981
2.12	10.1949
2.13	10.1886
2.14	10.1918
2.15	10.1981
2.16	10.1918
2.17	10.2044
2.18	10.2138
2.19	10.2107
2.2	10.1949
2.21	10.1918
2.22	10.1949
2.23	10.1949
2.24	10.1918
2.25	10.1918
2.26	10.1981
2.27	10.2012
2.28	10.1949
2.29	10.1981
2.3	10.1918
2.31	10.1918
2.32	10.1949
2.33	10.1981
2.34	10.1949
2.35	10.1949
2.36	10.1981
2.37	10.2012
2.38	10.1981
2.39	10.1981
2.4	10.2012
2.41	10.2044
2.42	10.2075
2.43	10.2138
2.44	10.2201
2.45	10.2107
2.46	10.2012
2.47	10.1981
2.48	10.2044
2.49	10.2012
2.5	10.2012
2.51	10.2075
2.52	10.2044
2.53	10.2044
2.54	10.2044
2.55	10.2012
2.56	10.2012
2.57	10.2012
2.58	10.2044
2.59	10.2075
2.6	10.2044
2.61	10.2075
2.62	10.2107
2.63	10.2012
2.64	10.1981
2.65	10.2044
2.66	10.2075
2.67	10.2044
2.68	10.2107
2.69	10.217
2.7	10.217
2.71	10.2044
2.72	10.2012
2.73	10.2012
2.74	10.2075
2.75	10.2012
2.76	10.2044
2.77	10.2107
2.78	10.2075
2.79	10.2012
2.8	10.2044
2.81	10.2044
2.82	10.2044
2.83	10.2044
2.84	10.2075
2.85	10.2044
2.86	10.2107
2.87	10.2075
2.88	10.2044
2.89	10.2012
2.9	10.2012
2.91	10.2075
2.92	10.2075
2.93	10.2075
2.94	10.217
2.95	10.2201
2.96	10.2107
2.97	10.2012
2.98	10.2012
2.99	10.2075
3	10.2044
3.01	10.2044
3.02	10.2075
3.03	10.2107
3.04	10.2044
3.05	10.2044
3.06	10.2044
3.07	10.2075
3.08	10.2075
3.09	10.2044
3.1	10.2044
3.11	10.2044
3.12	10.2044
3.13	10.2044
3.14	10.2012
3.15	10.2012
3.16	10.2044
3.17	10.2044
3.18	10.2044
3.19	10.2138
3.2	10.2233
3.21	10.2201
3.22	10.2075
3.23	10.2012
3.24	10.2012
3.25	10.2075
3.26	10.2012
3.27	10.2075
3.28	10.2075
3.29	10.2044
3.3	10.2044
3.31	10.2075
3.32	10.2107
3.33	10.2075
3.34	10.2075
3.35	10.2107
3.36	10.2044
3.37	10.2075
3.38	10.2044
3.39	10.2075
3.4	10.2044
3.41	10.2044
3.42	10.2075
3.43	10.2075
3.44	10.2107
3.45	10.217
3.46	10.2233
3.47	10.2138
3.48	10.2044
3.49	10.2012
3.5	10.2044
3.51	10.2012
3.52	10.2012
3.53	10.2107
3.54	10.2107
3.55	10.2044
3.56	10.2044
3.57	10.2044
3.58	10.2075
3.59	10.2044
3.6	10.2044
3.61	10.2075
3.62	10.2044
3.63	10.2044
3.64	10.2012
3.65	10.1981
3.66	10.2012
3.67	10.2012
3.68	10.2075
3.69	10.2044
3.7	10.2107
3.71	10.2201
3.72	10.2201
3.73	10.2044
3.74	10.1981
3.75	10.2075
3.76	10.2044
3.77	10.2012
3.78	10.2044
3.79	10.2075
3.8	10.2075
3.81	10.2044
3.82	10.2012
3.83	10.2075
3.84	10.2044
3.85	10.2044
3.86	10.2075
3.87	10.2075
3.88	10.2075
3.89	10.2075
3.9	10.2044
3.91	10.1981
3.92	10.2012
3.93	10.2075
3.94	10.2107
3.95	10.2107
3.96	10.217
3.97	10.2201
3.98	10.217
3.99	10.2044
4	10.2044
4.01	10.2044
4.02	10.2044
4.03	10.2044
4.04	10.2075
4.05	10.2075
4.06	10.2075
4.07	10.2044
4.08	10.2044
4.09	10.2044
4.1	10.2044
4.11	10.2075
4.12	10.2075
4.13	10.2075
4.14	10.2075
4.15	10.2044
4.16	10.2012
4.17	10.2012
4.18	10.2012
4.19	10.2075
4.2	10.2075
4.21	10.2138
4.22	10.2233
4.23	10.2201
4.24	10.2075
4.25	10.2012
4.26	10.2012
4.27	10.2044
4.28	10.2075
4.29	10.2044
4.3	10.2107
4.31	10.2012
4.32	10.2044
4.33	10.2044
4.34	10.2044
4.35	10.2044
4.36	10.2044
4.37	10.2075
4.38	10.2075
4.39	10.2044
4.4	10.2044
4.41	10.2044
4.42	10.2044
4.43	10.2012
4.44	10.2044
4.45	10.2075
4.46	10.2107
4.47	10.217
4.48	10.2201
4.49	10.2107
4.5	10.2044
4.51	10.2012
4.52	10.2075
4.53	10.2044
4.54	10.2044
4.55	10.2075
4.56	10.2075
4.57	10.2075
4.58	10.2044
4.59	10.2044
4.6	10.2012
4.61	10.2044
4.62	10.2044
4.63	10.2044
4.64	10.2044
4.65	10.2075
4.66	10.2075
4.67	10.2012
4.68	10.1981
4.69	10.2012
4.7	10.2075
4.71	10.2075
4.72	10.2107
4.73	10.2233
4.74	10.217
4.75	10.2044
4.76	10.2012
4.77	10.2044
4.78	10.2012
4.79	10.2044
4.8	10.2012
4.81	10.2075
4.82	10.2075
4.83	10.2075
4.84	10.2075
4.85	10.2044
4.86	10.2044
4.87	10.2044
4.88	10.2075
4.89	10.2075
4.9	10.2075
4.91	10.2075
4.92	10.2044
4.93	10.2012
4.94	10.2012
4.95	10.2075
4.96	10.2075
4.97	10.2075
4.98	10.217
4.99	10.2201
5	10.2107
5.01	10.1981
5.02	10.2044
5.03	10.2107
5.04	10.2044
5.05	10.2044
5.06	10.2075
5.07	10.2075
5.08	10.2044
5.09	10.2044
5.1	10.2044
5.11	10.2044
5.12	10.2044
5.13	10.2044
5.14	10.2044
5.15	10.2044
5.16	10.2075
5.17	10.1981
5.18	10.1949
5.19	10.1949
5.2	10.1949
5.21	10.2012
5.22	10.1981
5.23	10.2075
5.24	10.2138
5.25	10.2107
5.26	10.1981
5.27	10.1918
5.28	10.1949
5.29	10.1981
5.3	10.1918
5.31	10.1981
5.32	10.2012
5.33	10.1981
5.34	10.1949
5.35	10.1949
5.36	10.1949
5.37	10.1949
5.38	10.1949
5.39	10.2012
5.4	10.1981
5.41	10.1981
5.42	10.1981
5.43	10.1949
5.44	10.1918
5.45	10.1886
5.46	10.1949
5.47	10.1949
5.48	10.1981
5.49	10.2075
5.5	10.2107
5.51	10.2012
5.52	10.1949
5.53	10.1918
5.54	10.1949
5.55	10.1949
5.56	10.1918
5.57	10.2012
5.58	10.1981
5.59	10.1949
5.6	10.1918
5.61	10.1949
5.62	10.1949
5.63	10.1949
5.64	10.1949
5.65	10.1981
5.66	10.1949
5.67	10.1981
5.68	10.1949
5.69	10.1918
5.7	10.1886
5.71	10.1918
5.72	10.1981
5.73	10.1981
5.74	10.2012
5.75	10.2107
5.76	10.2107
5.77	10.1981
5.78	10.1886
5.79	10.1949
5.8	10.1918
5.81	10.1949
5.82	10.1949
5.83	10.2012
5.84	10.1981
5.85	10.1918
5.86	10.1949
5.87	10.1949
5.88	10.1949
5.89	10.1918
5.9	10.1949
5.91	10.1949
5.92	10.1981
5.93	10.1981
5.94	10.1918
5.95	10.1918
5.96	10.1918
5.97	10.1949
5.98	10.2012
5.99	10.1981
6	10.2075
6.01	10.2138
6.02	10.2012
6.03	10.1949
6.04	10.1886
6.05	10.1981
6.06	10.1949
6.07	10.1949
6.08	10.1949
6.09	10.1981
6.1	10.1949
6.11	10.1918
6.12	10.1949
6.13	10.1949
6.14	10.1949
6.15	10.1981
6.16	10.1981
6.17	10.1949
6.18	10.1981
6.19	10.1949
6.2	10.1918
6.21	10.1886
6.22	10.1918
6.23	10.1981
6.24	10.1981
6.25	10.2044
6.26	10.2107
6.27	10.2075
6.28	10.1949
6.29	10.1886
6.3	10.1918
6.31	10.1949
6.32	10.1949
6.33	10.1981
6.34	10.1981
6.35	10.1981
6.36	10.1949
6.37	10.1949
6.38	10.1949
6.39	10.1949
6.4	10.1981
6.41	10.1981
6.42	10.1949
6.43	10.1949
6.44	10.1981
6.45	10.1949
6.46	10.1886
6.47	10.1886
6.48	10.1981
6.49	10.1949
6.5	10.1981
6.51	10.2075
6.52	10.2107
6.53	10.2044
6.54	10.1918
6.55	10.1918
6.56	10.1949
6.57	10.1918
6.58	10.1886
6.59	10.1981
6.6	10.2012
6.61	10.1918
6.62	10.1949
6.63	10.1949
6.64	10.1949
6.65	10.1918
6.66	10.1981
6.67	10.1981
6.68	10.1949
6.69	10.1981
6.7	10.1949
6.71	10.1918
6.72	10.1918
6.73	10.1949
6.74	10.1981
6.75	10.1949
6.76	10.2044
6.77	10.2138
6.78	10.2107
6.79	10.1981
6.8	10.1886
6.81	10.1949
6.82	10.1949
6.83	10.1918
6.84	10.1949
6.85	10.1949
6.86	10.1949
6.87	10.1949
6.88	10.1949
6.89	10.1949
6.9	10.1981
6.91	10.1949
6.92	10.1981
6.93	10.1949
6.94	10.1981
6.95	10.1949
6.96	10.1981
6.97	10.1918
6.98	10.1918
6.99	10.1981
7	10.1949
7.01	10.1949
7.02	10.2075
7.03	10.2138
7.04	10.2044
7.05	10.1918
7.06	10.1886
7.07	10.1949
7.08	10.1949
7.09	10.1949
7.1	10.1949
7.11	10.1981
7.12	10.1981
7.13	10.1949
7.14	10.1981
7.15	10.1949
7.16	10.1949
7.17	10.1981
7.18	10.2044
7.19	10.2012
7.2	10.2012
7.21	10.2044
7.22	10.2012
7.23	10.1981
7.24	10.2012
7.25	10.2044
7.26	10.2012
7.27	10.2107
7.28	10.2201
7.29	10.2201
7.3	10.2075
7.31	10.2012
7.32	10.2012
7.33	10.2044
7.34	10.2012
7.35	10.2044
7.36	10.2075
7.37	10.2075
7.38	10.2044
7.39	10.2044
7.4	10.2075
7.41	10.2044
7.42	10.2044
7.43	10.2075
7.44	10.2044
7.45	10.2044
7.46	10.2075
7.47	10.2012
7.48	10.1981
7.49	10.1981
7.5	10.2044
7.51	10.2044
7.52	10.2075
7.53	10.217
7.54	10.2201
7.55	10.2138
7.56	10.2012
7.57	10.2012
7.58	10.2075
7.59	10.2075
7.6	10.2044
7.61	10.2075
7.62	10.2075
7.63	10.2044
7.64	10.2044
7.65	10.2044
7.66	10.2044
7.67	10.2044
7.68	10.2075
7.69	10.2075
7.7	10.2044
7.71	10.2044
7.72	10.2075
7.73	10.2012
7.74	10.2012
7.75	10.2012
7.76	10.2044
7.77	10.2075
7.78	10.2107
7.79	10.2201
7.8	10.2233
7.81	10.2075
7.82	10.1981
7.83	10.2044
7.84	10.2075
7.85	10.2012
7.86	10.2044
7.87	10.2075
7.88	10.2075
7.89	10.2044
7.9	10.2044
7.91	10.2044
7.92	10.2044
7.93	10.2044
7.94	10.2075
7.95	10.2044
7.96	10.2044
7.97	10.2107
7.98	10.2044
7.99	10.2012
8	10.2044
8.01	10.2044
8.02	10.2075
8.03	10.2075
8.04	10.217
8.05	10.2201
8.06	10.2138
8.07	10.2012
8.08	10.2012
8.09	10.2044
8.1	10.2044
8.11	10.2044
8.12	10.2044
8.13	10.2075
8.14	10.2044
8.15	10.2044
8.16	10.2044
8.17	10.1981
8.18	10.1981
8.19	10.1981
8.2	10.2012
8.21	10.1981
8.22	10.1981
8.23	10.1981
8.24	10.1949
8.25	10.1918
8.26	10.1949
8.27	10.1981
8.28	10.1949
8.29	10.2044
8.3	10.2138
8.31	10.2107
8.32	10.1949
8.33	10.1918
8.34	10.1949
8.35	10.1949
8.36	10.1949
8.37	10.1949
8.38	10.2012
8.39	10.1981
8.4	10.1918
8.41	10.1981
8.42	10.1981
8.43	10.1949
8.44	10.1981
8.45	10.1981
8.46	10.1981
8.47	10.1981
8.48	10.1981
8.49	10.1949
8.5	10.1886
8.51	10.1855
8.52	10.1949
8.53	10.1981
8.54	10.2012
8.55	10.2107
8.56	10.2107
8.57	10.2107
8.58	10.1981
8.59	10.1981
8.6	10.2012
8.61	10.2012
8.62	10.2012
8.63	10.2044
8.64	10.2075
8.65	10.2012
8.66	10.2044
8.67	10.2044
8.68	10.2044
8.69	10.2044
8.7	10.2044
8.71	10.2044
8.72	10.2012
8.73	10.2075
8.74	10.2075
8.75	10.2044
8.76	10.2012
8.77	10.2012
8.78	10.2044
8.79	10.2044
8.8	10.2107
8.81	10.2201
8.82	10.217
8.83	10.2075
8.84	10.2012
8.85	10.2044
8.86	10.2075
8.87	10.2012
8.88	10.2012
8.89	10.2044
8.9	10.2075
8.91	10.2044
8.92	10.2044
8.93	10.2075
8.94	10.2044
8.95	10.2012
8.96	10.2044
8.97	10.2044
8.98	10.2044
8.99	10.2075
9	10.2044
9.01	10.2012
9.02	10.1981
9.03	10.2044
9.04	10.2075
9.05	10.2107
9.06	10.217
9.07	10.2201
9.08	10.2138
9.09	10.2012
9.1	10.2012
9.11	10.2012
9.12	10.2044
9.13	10.2044
9.14	10.2075
9.15	10.2075
9.16	10.2012
9.17	10.1981
9.18	10.2012
9.19	10.1981
9.2	10.1981
9.21	10.1981
9.22	10.2012
9.23	10.1981
9.24	10.2012
9.25	10.1981
9.26	10.1949
9.27	10.1918
9.28	10.1918
9.29	10.1981
9.3	10.1981
9.31	10.2044
9.32	10.217
9.33	10.2107
9.34	10.1981
9.35	10.1918
9.36	10.1949
9.37	10.1981
9.38	10.1918
9.39	10.1981
9.4	10.1981
9.41	10.1981
9.42	10.1949
9.43	10.1981
9.44	10.1949
9.45	10.1949
9.46	10.1981
9.47	10.1949
9.48	10.1981
9.49	10.1981
9.5	10.1949
9.51	10.1949
9.52	10.1918
9.53	10.1918
9.54	10.1981
9.55	10.1981
9.56	10.1981
9.57	10.2075
9.58	10.2138
9.59	10.2044
9.6	10.1949
9.61	10.1886
9.62	10.1949
9.63	10.1949
9.64	10.1886
9.65	10.1981
9.66	10.1981
9.67	10.1981
9.68	10.1949
9.69	10.1981
9.7	10.1981
9.71	10.1918
9.72	10.1949
9.73	10.1981
9.74	10.1949
9.75	10.1949
9.76	10.1949
9.77	10.1855
9.78	10.1823
9.79	10.1855
9.8	10.1886
9.81	10.1886
9.82	10.1918
9.83	10.2044
9.84	10.2012
9.85	10.1886
9.86	10.1823
9.87	10.1855
9.88	10.1886
9.89	10.1855
9.9	10.1855
9.91	10.1886
9.92	10.1886
9.93	10.1823
9.94	10.1823
9.95	10.1823
9.96	10.1823
9.97	10.1918
9.98	10.1949
9.99	10.1918
10	10.1949
10.01	10.1949
10.02	10.1918
10.03	10.1855
10.04	10.1886
10.05	10.1949
10.06	10.1949
10.07	10.1981
10.08	10.2075
10.09	10.2107
10.1	10.2012
10.11	10.1918
10.12	10.1918
10.13	10.1949
10.14	10.1918
10.15	10.1949
10.16	10.1949
10.17	10.1949
10.18	10.1981
10.19	10.1918
10.2	10.1949
10.21	10.1918
10.22	10.1949
10.23	10.1981
10.24	10.1981
10.25	10.1981
10.26	10.1981
10.27	10.1981
10.28	10.1918
10.29	10.1918
10.3	10.1886
10.31	10.1981
10.32	10.1981
10.33	10.2012
10.34	10.2138
10.35	10.2107
10.36	10.1949
10.37	10.1886
10.38	10.1949
10.39	10.1949
10.4	10.1949
10.41	10.1949
10.42	10.2012
10.43	10.1981
10.44	10.1918
10.45	10.1949
10.46	10.1949
10.47	10.1949
10.48	10.1949
10.49	10.1949
10.5	10.1981
10.51	10.1918
10.52	10.1981
10.53	10.1949
10.54	10.1918
10.55	10.1918
10.56	10.1918
10.57	10.1918
10.58	10.1949
10.59	10.2075
10.6	10.2107
10.61	10.2012
10.62	10.1918
10.63	10.1918
10.64	10.1949
10.65	10.1949
10.66	10.1918
10.67	10.1981
10.68	10.1981
10.69	10.1981
10.7	10.1949
10.71	10.1981
10.72	10.1949
10.73	10.1981
10.74	10.1949
10.75	10.1981
10.76	10.1949
10.77	10.1949
10.78	10.1949
10.79	10.1918
10.8	10.1886
10.81	10.1918
10.82	10.1981
10.83	10.1949
10.84	10.2044
10.85	10.2107
10.86	10.2107
10.87	10.1981
10.88	10.1886
10.89	10.1949
10.9	10.1918
10.91	10.1949
10.92	10.2012
10.93	10.1981
10.94	10.2012
10.95	10.1981
10.96	10.1949
10.97	10.1981
10.98	10.1981
10.99	10.1981
11	10.1981
11.01	10.1918
11.02	10.1981
11.03	10.1981
11.04	10.1949
11.05	10.1918
11.06	10.1918
11.07	10.2012
11.08	10.1918
11.09	10.1949
11.1	10.2075
11.11	10.2138
11.12	10.2044
11.13	10.1949
11.14	10.1886
11.15	10.1949
11.16	10.1949
11.17	10.1949
11.18	10.1949
11.19	10.1981
11.2	10.1981
11.21	10.1949
11.22	10.1949
11.23	10.1949
11.24	10.1918
11.25	10.1981
11.26	10.1981
11.27	10.1949
11.28	10.1949
11.29	10.1949
11.3	10.1949
11.31	10.1918
11.32	10.1918
11.33	10.1981
11.34	10.1981
11.35	10.2012
11.36	10.2107
11.37	10.2075
11.38	10.2044
11.39	10.1949
11.4	10.2012
11.41	10.2012
11.42	10.2012
11.43	10.2044
11.44	10.2044
11.45	10.2075
11.46	10.2044
11.47	10.2012
11.48	10.2044
11.49	10.2012
11.5	10.2044
11.51	10.2044
11.52	10.2044
11.53	10.2044
11.54	10.2075
11.55	10.2044
11.56	10.2044
11.57	10.2012
11.58	10.2044
11.59	10.2075
11.6	10.2075
11.61	10.217
11.62	10.2233
11.63	10.2138
11.64	10.2012
11.65	10.2012
11.66	10.2044
11.67	10.2044
11.68	10.2075
11.69	10.2044
11.7	10.2075
11.71	10.2044
11.72	10.2012
11.73	10.2044
11.74	10.2044
11.75	10.2044
11.76	10.2044
11.77	10.2075
11.78	10.2044
11.79	10.2075
11.8	10.2044
11.81	10.2012
11.82	10.2012
11.83	10.2044
11.84	10.2075
11.85	10.2075
11.86	10.2138
11.87	10.2233
11.88	10.2138
11.89	10.2044
11.9	10.1981
11.91	10.2044
11.92	10.2044
11.93	10.2044
11.94	10.2044
11.95	10.2107
11.96	10.2075
11.97	10.2044
11.98	10.1981
11.99	10.2012
12	10.1981
12.01	10.1981
12.02	10.2012
12.03	10.1981
12.04	10.2012
12.05	10.2044
12.06	10.1981
12.07	10.1918
12.08	10.1918
12.09	10.1949
12.1	10.1981
12.11	10.1981
12.12	10.2075
12.13	10.2138
12.14	10.2044
12.15	10.1918
12.16	10.1886
12.17	10.1918
12.18	10.1886
12.19	10.1886
12.2	10.1886
12.21	10.1918
12.22	10.1886
12.23	10.1918
12.24	10.1886
12.25	10.1855
12.26	10.1823
12.27	10.1855
12.28	10.1886
12.29	10.1855
12.3	10.1886
12.31	10.1918
12.32	10.1823
12.33	10.1792
12.34	10.1855
12.35	10.1886
12.36	10.1855
12.37	10.1918
12.38	10.1981
12.39	10.1981
12.4	10.1886
12.41	10.1792
12.42	10.1855
12.43	10.1855
12.44	10.1792
12.45	10.1855
12.46	10.1918
12.47	10.1886
12.48	10.1886
12.49	10.1855
12.5	10.1823
12.51	10.1855
12.52	10.1855
12.53	10.1886
12.54	10.1886
12.55	10.1886
12.56	10.1886
12.57	10.1855
12.58	10.1729
12.59	10.176
12.6	10.1792
12.61	10.176
12.62	10.1792
12.63	10.1918
12.64	10.1949
12.65	10.1855
12.66	10.1729
12.67	10.1697
12.68	10.176
12.69	10.176
12.7	10.176
12.71	10.1792
12.72	10.1792
12.73	10.176
12.74	10.176
12.75	10.176
12.76	10.176
12.77	10.176
12.78	10.1729
12.79	10.1823
12.8	10.176
12.81	10.176
12.82	10.176
12.83	10.1729
12.84	10.1697
12.85	10.1729
12.86	10.176
12.87	10.1792
12.88	10.1823
12.89	10.1918
12.9	10.1886
12.91	10.1792
12.92	10.1729
12.93	10.1729
12.94	10.176
12.95	10.1729
12.96	10.1792
12.97	10.176
12.98	10.176
12.99	10.176
13	10.176
13.01	10.1729
13.02	10.176
13.03	10.1729
13.04	10.176
13.05	10.176
13.06	10.1792
13.07	10.176
13.08	10.176
13.09	10.1697
13.1	10.1697
13.11	10.176
13.12	10.176
13.13	10.1792
13.14	10.1855
13.15	10.1886
13.16	10.1823
13.17	10.1729
13.18	10.1729
13.19	10.1729
13.2	10.176
13.21	10.1729
13.22	10.1729
13.23	10.1792
13.24	10.176
13.25	10.176
13.26	10.1729
13.27	10.1729
13.28	10.176
13.29	10.176
13.3	10.1792
13.31	10.176
13.32	10.1792
13.33	10.176
13.34	10.176
13.35	10.1697
13.36	10.1729
13.37	10.176
13.38	10.1729
13.39	10.1823
13.4	10.1918
13.41	10.1886
13.42	10.1792
13.43	10.1697
13.44	10.1697
13.45	10.1729
13.46	10.1729
13.47	10.1729
13.48	10.1792
13.49	10.1792
13.5	10.176
13.51	10.1729
13.52	10.176
13.53	10.176
13.54	10.176
13.55	10.176
13.56	10.1729
13.57	10.1792
13.58	10.1792
13.59	10.176
13.6	10.1697
13.61	10.1697
13.62	10.1729
13.63	10.176
13.64	10.1792
13.65	10.1855
13.66	10.1949
13.67	10.1823
13.68	10.1729
13.69	10.1697
13.7	10.1729
13.71	10.1729
13.72	10.1729
13.73	10.1729
13.74	10.1792
13.75	10.1792
13.76	10.1729
13.77	10.176
13.78	10.176
13.79	10.1729
13.8	10.176
13.81	10.1792
13.82	10.176
13.83	10.176
13.84	10.1792
13.85	10.1729
13.86	10.1697
13.87	10.1729
13.88	10.1792
13.89	10.1729
13.9	10.1823
13.91	10.1886
13.92	10.1886
13.93	10.176
13.94	10.1697
13.95	10.1729
13.96	10.1729
13.97	10.1729
13.98	10.1792
13.99	10.1823
14	10.1792
14.01	10.176
14.02	10.1729
14.03	10.176
14.04	10.1729
14.05	10.176
14.06	10.176
14.07	10.176
14.08	10.1792
14.09	10.1792
14.1	10.176
14.11	10.1666
14.12	10.1697
14.13	10.176
14.14	10.1792
14.15	10.176
14.16	10.1886
14.17	10.1918
14.18	10.1886
14.19	10.1792
14.2	10.1792
14.21	10.1792
14.22	10.1823
14.23	10.1823
14.24	10.1823
14.25	10.1855
14.26	10.1855
14.27	10.1823
14.28	10.1823
14.29	10.1823
14.3	10.1855
14.31	10.1855
14.32	10.1855
14.33	10.1823
14.34	10.1855
14.35	10.1886
14.36	10.1823
14.37	10.176
14.38	10.1855
14.39	10.1855
14.4	10.1855
14.41	10.1918
14.42	10.2012
14.43	10.2012
14.44	10.1855
14.45	10.1823
14.46	10.1823
14.47	10.1823
14.48	10.1823
14.49	10.1855
14.5	10.1918
14.51	10.1918
14.52	10.1855
14.53	10.1823
14.54	10.1855
14.55	10.1855
14.56	10.1855
14.57	10.1855
14.58	10.1792
14.59	10.1792
14.6	10.176
14.61	10.1792
14.62	10.1697
14.63	10.1729
14.64	10.176
14.65	10.1792
14.66	10.1792
14.67	10.1886
14.68	10.1949
14.69	10.1855
14.7	10.176
14.71	10.1729
14.72	10.1729
14.73	10.176
14.74	10.176
14.75	10.1792
14.76	10.1823
14.77	10.1792
14.78	10.1823
14.79	10.1823
14.8	10.1823
14.81	10.1823
14.82	10.1823
14.83	10.1855
14.84	10.1823
14.85	10.1855
14.86	10.1855
14.87	10.1823
14.88	10.176
14.89	10.1855
14.9	10.1855
14.91	10.1855
14.92	10.1918
14.93	10.1981
14.94	10.1981
14.95	10.1855
14.96	10.1792
14.97	10.1823
14.98	10.1823
14.99	10.1823
15	10.1855
15.01	10.1855
15.02	10.1855
15.03	10.1855
15.04	10.1855
15.05	10.1855
15.06	10.1855
15.07	10.1855
15.08	10.1886
15.09	10.1886
15.1	10.1855
15.11	10.1855
15.12	10.1823
15.13	10.1792
15.14	10.1792
15.15	10.1855
15.16	10.1855
15.17	10.1886
15.18	10.1981
15.19	10.2012
15.2	10.1949
15.21	10.1823
15.22	10.1792
15.23	10.1855
15.24	10.1823
15.25	10.1823
15.26	10.1855
15.27	10.1855
15.28	10.1886
15.29	10.1855
15.3	10.1855
15.31	10.1855
15.32	10.1855
15.33	10.1823
15.34	10.1855
15.35	10.1855
15.36	10.1823
15.37	10.1886
15.38	10.1823
15.39	10.1792
15.4	10.1855
15.41	10.1855
15.42	10.1886
15.43	10.1949
15.44	10.2012
15.45	10.1949
15.46	10.1855
15.47	10.176
15.48	10.1855
15.49	10.1855
15.5	10.1823
15.51	10.1823
15.52	10.1886
15.53	10.1886
15.54	10.1792
15.55	10.1855
15.56	10.1855
15.57	10.1855
15.58	10.1792
15.59	10.1792
15.6	10.1792
15.61	10.1792
15.62	10.1792
15.63	10.176
15.64	10.1697
15.65	10.1697
15.66	10.1792
15.67	10.176
15.68	10.1823
15.69	10.1886
15.7	10.1918
15.71	10.1855
15.72	10.1729
15.73	10.1729
15.74	10.1729
15.75	10.1729
15.76	10.1729
15.77	10.1792
15.78	10.1792
15.79	10.1792
15.8	10.176
15.81	10.176
15.82	10.1729
15.83	10.1729
15.84	10.176
15.85	10.176
15.86	10.176
15.87	10.1792
15.88	10.1792
15.89	10.176
15.9	10.1697
15.91	10.1729
15.92	10.1792
15.93	10.176
15.94	10.1823
15.95	10.1886
15.96	10.1886
15.97	10.1792
15.98	10.176
15.99	10.1823
16	10.1823
16.01	10.1823
16.02	10.1823
16.03	10.1855
16.04	10.1855
16.05	10.1823
16.06	10.1823
16.07	10.1855
16.08	10.1823
16.09	10.1823
16.1	10.1886
16.11	10.1823
16.12	10.1823
16.13	10.1855
16.14	10.1823
16.15	10.1792
16.16	10.1823
16.17	10.1855
16.18	10.1855
16.19	10.1886
16.2	10.1981
16.21	10.2044
16.22	10.1918
16.23	10.1792
16.24	10.1823
16.25	10.1855
16.26	10.1855
16.27	10.1855
16.28	10.1886
16.29	10.1918
16.3	10.1855
16.31	10.1855
16.32	10.1823
16.33	10.1855
16.34	10.1823
16.35	10.1855
16.36	10.1855
16.37	10.1855
16.38	10.1918
16.39	10.1918
16.4	10.1886
16.41	10.1855
16.42	10.1918
16.43	10.1918
16.44	10.1949
16.45	10.2012
16.46	10.2075
16.47	10.2075
16.48	10.1949
16.49	10.1886
16.5	10.1918
16.51	10.1918
16.52	10.1918
16.53	10.1949
16.54	10.1949
16.55	10.1981
16.56	10.1949
16.57	10.1949
16.58	10.1981
16.59	10.1949
16.6	10.1949
16.61	10.1949
16.62	10.1918
16.63	10.1949
16.64	10.1981
16.65	10.1918
16.66	10.1918
16.67	10.1918
16.68	10.1918
16.69	10.1949
16.7	10.1949
16.71	10.2044
16.72	10.2138
16.73	10.2044
16.74	10.1918
16.75	10.1918
16.76	10.1981
16.77	10.1949
16.78	10.1886
16.79	10.1886
16.8	10.1949
16.81	10.1886
16.82	10.1855
16.83	10.1855
16.84	10.1886
16.85	10.1855
16.86	10.1855
16.87	10.1855
16.88	10.1886
16.89	10.1886
16.9	10.1855
16.91	10.1855
16.92	10.1823
16.93	10.1823
16.94	10.1855
16.95	10.1886
16.96	10.1918
16.97	10.2044
16.98	10.2012
16.99	10.1855
17	10.1823
17.01	10.1855
17.02	10.1886
17.03	10.1823
17.04	10.1886
17.05	10.1886
17.06	10.1886
17.07	10.1855
17.08	10.1855
17.09	10.1855
17.1	10.1823
17.11	10.1823
17.12	10.1855
17.13	10.1855
17.14	10.1855
17.15	10.1886
17.16	10.1855
17.17	10.1823
17.18	10.1729
17.19	10.1792
17.2	10.1792
17.21	10.1792
17.22	10.1918
17.23	10.1949
17.24	10.1855
17.25	10.1729
17.26	10.1729
17.27	10.176
17.28	10.176
17.29	10.176
17.3	10.1792
17.31	10.1792
17.32	10.176
17.33	10.1729
17.34	10.176
17.35	10.176
17.36	10.1729
17.37	10.176
17.38	10.1823
17.39	10.1823
17.4	10.1823
17.41	10.1855
17.42	10.1792
17.43	10.1792
17.44	10.1823
17.45	10.1855
17.46	10.1823
17.47	10.1918
17.48	10.2012
17.49	10.1981
17.5	10.1792
17.51	10.176
17.52	10.1792
17.53	10.1855
17.54	10.1792
17.55	10.1823
17.56	10.1886
17.57	10.1855
17.58	10.1855
17.59	10.1823
17.6	10.1855
17.61	10.1823
17.62	10.1855
17.63	10.1855
17.64	10.1886
17.65	10.1855
17.66	10.1855
17.67	10.1855
17.68	10.1823
17.69	10.1792
17.7	10.1855
17.71	10.1886
17.72	10.1886
17.73	10.1981
17.74	10.2044
17.75	10.1949
17.76	10.1855
17.77	10.1792
17.78	10.1855
17.79	10.1855
17.8	10.1823
17.81	10.1855
17.82	10.1886
17.83	10.1855
17.84	10.1823
17.85	10.1823
17.86	10.1855
17.87	10.1855
17.88	10.1855
17.89	10.1886
17.9	10.1855
17.91	10.1855
17.92	10.1855
17.93	10.1823
17.94	10.1823
17.95	10.1855
17.96	10.1886
17.97	10.1886
17.98	10.1981
17.99	10.2044
18	10.2075
18.01	10.1886
18.02	10.1855
18.03	10.1855
18.04	10.1918
18.05	10.1918
18.06	10.1949
18.07	10.1981
18.08	10.1981
18.09	10.1918
18.1	10.1918
18.11	10.1949
18.12	10.1949
18.13	10.1949
18.14	10.1949
18.15	10.1949
18.16	10.1949
18.17	10.1981
18.18	10.1949
18.19	10.1918
18.2	10.1886
18.21	10.1949
18.22	10.1981
18.23	10.1981
18.24	10.2044
18.25	10.2107
18.26	10.2012
18.27	10.1886
18.28	10.1918
18.29	10.1949
18.3	10.1918
18.31	10.1949
18.32	10.1981
18.33	10.1981
18.34	10.1981
18.35	10.1949
18.36	10.1949
18.37	10.1949
18.38	10.1949
18.39	10.1949
18.4	10.1949
18.41	10.1949
18.42	10.1981
18.43	10.1949
18.44	10.1918
18.45	10.1886
18.46	10.1949
18.47	10.1949
18.48	10.1918
18.49	10.2044
18.5	10.2107
18.51	10.2107
18.52	10.1949
18.53	10.1918
18.54	10.1949
18.55	10.1949
18.56	10.1918
18.57	10.1981
18.58	10.1918
18.59	10.1918
18.6	10.1855
18.61	10.1855
18.62	10.1855
18.63	10.1886
18.64	10.1855
18.65	10.1886
18.66	10.1886
18.67	10.1886
18.68	10.1918
18.69	10.1823
18.7	10.1823
18.71	10.1823
18.72	10.1855
18.73	10.1886
18.74	10.1886
18.75	10.1981
18.76	10.2012
18.77	10.1918
18.78	10.1823
18.79	10.1823
18.8	10.1855
18.81	10.1855
18.82	10.1855
18.83	10.1886
18.84	10.1918
18.85	10.1855
18.86	10.1855
18.87	10.1823
18.88	10.1855
18.89	10.1823
18.9	10.1886
18.91	10.1886
18.92	10.1855
18.93	10.1886
18.94	10.1855
18.95	10.1823
18.96	10.1792
18.97	10.1823
18.98	10.1886
18.99	10.1855
19	10.1918
19.01	10.2012
19.02	10.1981
19.03	10.1855
19.04	10.176
19.05	10.1823
19.06	10.1855
19.07	10.1855
19.08	10.1823
19.09	10.1918
19.1	10.1886
19.11	10.1855
19.12	10.1918
19.13	10.1886
19.14	10.1855
19.15	10.1855
19.16	10.1886
19.17	10.1855
19.18	10.1886
19.19	10.1886
19.2	10.1855
19.21	10.1823
19.22	10.1823
19.23	10.1823
19.24	10.1886
19.25	10.1886
19.26	10.1949
19.27	10.1981
19.28	10.1949
19.29	10.1823
19.3	10.1792
19.31	10.1855
19.32	10.1823
19.33	10.1855
19.34	10.1886
19.35	10.1886
19.36	10.1855
19.37	10.1855
19.38	10.1918
19.39	10.1949
19.4	10.1886
19.41	10.1918
19.42	10.1918
19.43	10.1949
19.44	10.1949
19.45	10.1949
19.46	10.1886
19.47	10.1886
19.48	10.1918
19.49	10.1981
19.5	10.1949
19.51	10.1981
19.52	10.2107
19.53	10.2107
19.54	10.1949
19.55	10.1886
19.56	10.1918
19.57	10.1981
19.58	10.1886
19.59	10.1918
19.6	10.1855
19.61	10.1918
19.62	10.1855
19.63	10.1886
19.64	10.1886
19.65	10.1886
19.66	10.1886
19.67	10.1886
19.68	10.1886
19.69	10.1855
19.7	10.1886
19.71	10.1823
19.72	10.1792
19.73	10.1792
19.74	10.1855
19.75	10.1855
19.76	10.1886
19.77	10.1981
19.78	10.2044
19.79	10.1918
19.8	10.1823
19.81	10.1823
19.82	10.1886
19.83	10.1823
19.84	10.1823
19.85	10.1886
19.86	10.1886
19.87	10.1855
19.88	10.1855
19.89	10.1855
19.9	10.1886
[truncated: 48,605 more rows]
