# Supplementary material for: Carotenoid-dependent singlet oxygen photogeneration in light-harvesting complex 2 of Ectothiorhodospira haloalkaliphila leads to the formation of organic hydroperoxides and damage to both pigments and protein matrix
Source: PeerJ. 2024 Jan 16;12:e16615. doi: 10.7717/peerj.16615 (PMC10798160; doi:10.7717/peerj.16615)
Supplement: Supplemental Information 2 — LH2 preparations from Ectothiorhodospira haloalkaliphila. [file peerj-12-16615-s002.txt]

���� 1
Title:
ADC:	E-140
Channels:	1
Rate:	100
Step:	0.01
Duration:	859.19
Size:	85919
�����, s	����� 2, V
0	9.5113
0.01	9.5334
0.02	9.5365
0.03	9.5365
0.04	9.5365
0.05	9.5365
0.06	9.5365
0.07	9.5365
0.08	9.5334
0.09	9.5334
0.1	9.5334
0.11	9.5334
0.12	9.5334
0.13	9.5365
0.14	9.546
0.15	9.5428
0.16	9.5302
0.17	9.5239
0.18	9.5271
0.19	9.5302
0.2	9.5271
0.21	9.5271
0.22	9.5365
0.23	9.5302
0.24	9.5271
0.25	9.5302
0.26	9.5271
0.27	9.5271
0.28	9.5302
0.29	9.5302
0.3	9.5302
0.31	9.5365
0.32	9.5397
0.33	9.5365
0.34	9.5302
0.35	9.5302
0.36	9.5365
0.37	9.5365
0.38	9.5397
0.39	9.5491
0.4	9.5554
0.41	9.546
0.42	9.5334
0.43	9.5302
0.44	9.5365
0.45	9.5397
0.46	9.5365
0.47	9.5397
0.48	9.5397
0.49	9.5365
0.5	9.5365
0.51	9.5334
0.52	9.5302
0.53	9.5271
0.54	9.5302
0.55	9.5271
0.56	9.5334
0.57	9.5302
0.58	9.5302
0.59	9.5302
0.6	9.5239
0.61	9.5271
0.62	9.5302
0.63	9.5271
0.64	9.5365
0.65	9.546
0.66	9.5397
0.67	9.5302
0.68	9.5239
0.69	9.5271
0.7	9.5271
0.71	9.5271
0.72	9.5271
0.73	9.5302
0.74	9.5271
0.75	9.5239
0.76	9.5302
0.77	9.5271
0.78	9.5271
0.79	9.5239
0.8	9.5302
0.81	9.5271
0.82	9.5271
0.83	9.5302
0.84	9.5271
0.85	9.5239
0.86	9.5208
0.87	9.5271
0.88	9.5302
0.89	9.5302
0.9	9.5428
0.91	9.5491
0.92	9.546
0.93	9.5271
0.94	9.5302
0.95	9.5334
0.96	9.5334
0.97	9.5334
0.98	9.5397
0.99	9.5397
1	9.5397
1.01	9.5365
1.02	9.5397
1.03	9.5365
1.04	9.5365
1.05	9.5365
1.06	9.5397
1.07	9.5365
1.08	9.5397
1.09	9.5397
1.1	9.5334
1.11	9.5397
1.12	9.5428
1.13	9.546
1.14	9.546
1.15	9.5523
1.16	9.5586
1.17	9.5586
1.18	9.546
1.19	9.5397
1.2	9.5428
1.21	9.546
1.22	9.5428
1.23	9.5491
1.24	9.546
1.25	9.5491
1.26	9.546
1.27	9.546
1.28	9.546
1.29	9.546
1.3	9.546
1.31	9.5491
1.32	9.546
1.33	9.5491
1.34	9.5491
1.35	9.5491
1.36	9.546
1.37	9.5428
1.38	9.5491
1.39	9.5523
1.4	9.5491
1.41	9.5586
1.42	9.5649
1.43	9.5554
1.44	9.5491
1.45	9.546
1.46	9.5491
1.47	9.546
1.48	9.546
1.49	9.5491
1.5	9.5523
1.51	9.5523
1.52	9.546
1.53	9.5491
1.54	9.5491
1.55	9.5491
1.56	9.546
1.57	9.546
1.58	9.5491
1.59	9.5491
1.6	9.5491
1.61	9.5428
1.62	9.5428
1.63	9.5491
1.64	9.5523
1.65	9.546
1.66	9.5523
1.67	9.568
1.68	9.5586
1.69	9.546
1.7	9.5428
1.71	9.546
1.72	9.5397
1.73	9.5397
1.74	9.5428
1.75	9.5491
1.76	9.5428
1.77	9.5428
1.78	9.5428
1.79	9.5397
1.8	9.5397
1.81	9.5365
1.82	9.5428
1.83	9.5397
1.84	9.5428
1.85	9.5428
1.86	9.5397
1.87	9.5365
1.88	9.5334
1.89	9.5428
1.9	9.5428
1.91	9.5397
1.92	9.5428
1.93	9.546
1.94	9.5397
1.95	9.5271
1.96	9.5239
1.97	9.5302
1.98	9.5271
1.99	9.5271
2	9.5334
2.01	9.5334
2.02	9.5302
2.03	9.5271
2.04	9.5271
2.05	9.5271
2.06	9.5302
2.07	9.5302
2.08	9.5334
2.09	9.5334
2.1	9.5302
2.11	9.5302
2.12	9.5334
2.13	9.5302
2.14	9.5302
2.15	9.5397
2.16	9.5365
2.17	9.5428
2.18	9.5491
2.19	9.5491
2.2	9.5334
2.21	9.5334
2.22	9.5365
2.23	9.5365
2.24	9.5334
2.25	9.5397
2.26	9.5365
2.27	9.5428
2.28	9.5365
2.29	9.5334
2.3	9.5397
2.31	9.5365
2.32	9.5397
2.33	9.5397
2.34	9.5365
2.35	9.5428
2.36	9.5397
2.37	9.5334
2.38	9.5334
2.39	9.5334
2.4	9.5397
2.41	9.5365
2.42	9.5365
2.43	9.5523
2.44	9.5523
2.45	9.546
2.46	9.5334
2.47	9.5334
2.48	9.5365
2.49	9.5365
2.5	9.5365
2.51	9.5397
2.52	9.5365
2.53	9.5334
2.54	9.5302
2.55	9.5334
2.56	9.5302
2.57	9.5302
2.58	9.5302
2.59	9.5271
2.6	9.5302
2.61	9.5302
2.62	9.5302
2.63	9.5271
2.64	9.5239
2.65	9.5271
2.66	9.5302
2.67	9.5302
2.68	9.5365
2.69	9.5428
2.7	9.5428
2.71	9.5302
2.72	9.5302
2.73	9.5334
2.74	9.5365
2.75	9.5334
2.76	9.5365
2.77	9.5428
2.78	9.5397
2.79	9.5334
2.8	9.5397
2.81	9.5365
2.82	9.5365
2.83	9.5397
2.84	9.5397
2.85	9.5365
2.86	9.5397
2.87	9.5365
2.88	9.5365
2.89	9.5334
2.9	9.5334
2.91	9.5365
2.92	9.5365
2.93	9.5397
2.94	9.546
2.95	9.5554
2.96	9.546
2.97	9.5334
2.98	9.5334
2.99	9.5365
3	9.5365
3.01	9.5365
3.02	9.5365
3.03	9.5397
3.04	9.5397
3.05	9.5365
3.06	9.5397
3.07	9.5365
3.08	9.5397
3.09	9.5397
3.1	9.5397
3.11	9.5365
3.12	9.5334
3.13	9.5302
3.14	9.5302
3.15	9.5271
3.16	9.5271
3.17	9.5334
3.18	9.5302
3.19	9.5365
3.2	9.546
3.21	9.5428
3.22	9.5302
3.23	9.5239
3.24	9.5271
3.25	9.5302
3.26	9.5271
3.27	9.5271
3.28	9.5334
3.29	9.5302
3.3	9.5271
3.31	9.5302
3.32	9.5302
3.33	9.5271
3.34	9.5271
3.35	9.5302
3.36	9.5302
3.37	9.5302
3.38	9.5302
3.39	9.5302
3.4	9.5239
3.41	9.5239
3.42	9.5302
3.43	9.5334
3.44	9.5271
3.45	9.5397
3.46	9.5428
3.47	9.5365
3.48	9.5239
3.49	9.5208
3.5	9.5271
3.51	9.5271
3.52	9.5239
3.53	9.5302
3.54	9.5302
3.55	9.5271
3.56	9.5271
3.57	9.5302
3.58	9.5271
3.59	9.5271
3.6	9.5271
3.61	9.5271
3.62	9.5271
3.63	9.5271
3.64	9.5302
3.65	9.5271
3.66	9.5208
3.67	9.5239
3.68	9.5302
3.69	9.5239
3.7	9.5334
3.71	9.5397
3.72	9.5491
3.73	9.5397
3.74	9.5302
3.75	9.5302
3.76	9.5365
3.77	9.5365
3.78	9.5365
3.79	9.5397
3.8	9.5397
3.81	9.5365
3.82	9.5365
3.83	9.5365
3.84	9.5365
3.85	9.5334
3.86	9.5397
3.87	9.5397
3.88	9.5397
3.89	9.5397
3.9	9.5397
3.91	9.5334
3.92	9.5334
3.93	9.5334
3.94	9.5397
3.95	9.5397
3.96	9.5491
3.97	9.5554
3.98	9.5428
3.99	9.5365
4	9.5365
4.01	9.5365
4.02	9.5365
4.03	9.5365
4.04	9.5397
4.05	9.5397
4.06	9.5365
4.07	9.5365
4.08	9.5365
4.09	9.5365
4.1	9.5397
4.11	9.5397
4.12	9.5334
4.13	9.5302
4.14	9.5334
4.15	9.5334
4.16	9.5271
4.17	9.5239
4.18	9.5271
4.19	9.5302
4.2	9.5302
4.21	9.5365
4.22	9.5428
4.23	9.5428
4.24	9.5302
4.25	9.5239
4.26	9.5302
4.27	9.5271
4.28	9.5271
4.29	9.5271
4.3	9.5334
4.31	9.5334
4.32	9.5302
4.33	9.5302
4.34	9.5302
4.35	9.5302
4.36	9.5271
4.37	9.5302
4.38	9.5302
4.39	9.5302
4.4	9.5302
4.41	9.5271
4.42	9.5208
4.43	9.5271
4.44	9.5302
4.45	9.5302
4.46	9.5302
4.47	9.5428
4.48	9.546
4.49	9.5365
4.5	9.5271
4.51	9.5239
4.52	9.5302
4.53	9.5271
4.54	9.5271
4.55	9.5302
4.56	9.5302
4.57	9.5271
4.58	9.5271
4.59	9.5302
4.6	9.5302
4.61	9.5271
4.62	9.5271
4.63	9.5302
4.64	9.5302
4.65	9.5302
4.66	9.5302
4.67	9.5271
4.68	9.5208
4.69	9.5239
4.7	9.5302
4.71	9.5271
4.72	9.5428
4.73	9.5554
4.74	9.5554
4.75	9.5428
4.76	9.5397
4.77	9.5428
4.78	9.5428
4.79	9.5397
4.8	9.5428
4.81	9.5491
4.82	9.546
4.83	9.546
4.84	9.5428
4.85	9.5428
4.86	9.5428
4.87	9.546
4.88	9.5491
4.89	9.5491
4.9	9.546
4.91	9.5491
4.92	9.5397
4.93	9.5365
4.94	9.5365
4.95	9.5428
4.96	9.5428
4.97	9.5365
4.98	9.5523
4.99	9.5554
5	9.546
5.01	9.5365
5.02	9.5365
5.03	9.5365
5.04	9.5365
5.05	9.5365
5.06	9.5428
5.07	9.5397
5.08	9.5428
5.09	9.5365
5.1	9.5397
5.11	9.5397
5.12	9.5365
5.13	9.5365
5.14	9.5428
5.15	9.5397
5.16	9.5397
5.17	9.5397
5.18	9.5334
5.19	9.5334
5.2	9.5397
5.21	9.5428
5.22	9.5428
5.23	9.5428
5.24	9.5523
5.25	9.546
5.26	9.5397
5.27	9.5334
5.28	9.5365
5.29	9.5365
5.3	9.5365
5.31	9.5365
5.32	9.5428
5.33	9.5397
5.34	9.5365
5.35	9.5365
5.36	9.5365
5.37	9.5397
5.38	9.5334
5.39	9.5397
5.4	9.5365
5.41	9.5397
5.42	9.5428
5.43	9.5365
5.44	9.5334
5.45	9.5334
5.46	9.5397
5.47	9.5428
5.48	9.5397
5.49	9.5491
5.5	9.5586
5.51	9.5491
5.52	9.5365
5.53	9.5334
5.54	9.5365
5.55	9.5334
5.56	9.5365
5.57	9.5428
5.58	9.5428
5.59	9.5397
5.6	9.5365
5.61	9.5365
5.62	9.5365
5.63	9.5365
5.64	9.5397
5.65	9.5397
5.66	9.5397
5.67	9.5428
5.68	9.5365
5.69	9.5334
5.7	9.5334
5.71	9.5334
5.72	9.5428
5.73	9.5365
5.74	9.546
5.75	9.5523
5.76	9.5523
5.77	9.5397
5.78	9.5302
5.79	9.5365
5.8	9.5365
5.81	9.5334
5.82	9.5365
5.83	9.5428
5.84	9.5428
5.85	9.5397
5.86	9.5365
5.87	9.5365
5.88	9.5365
5.89	9.5365
5.9	9.5365
5.91	9.5365
5.92	9.546
5.93	9.5491
5.94	9.546
5.95	9.5428
5.96	9.5397
5.97	9.546
5.98	9.5491
5.99	9.5491
6	9.5586
6.01	9.5617
6.02	9.5554
6.03	9.5428
6.04	9.5397
6.05	9.5491
6.06	9.546
6.07	9.546
6.08	9.546
6.09	9.5491
6.1	9.5491
6.11	9.546
6.12	9.5491
6.13	9.5491
6.14	9.546
6.15	9.546
6.16	9.5491
6.17	9.5491
6.18	9.5491
6.19	9.5491
6.2	9.546
6.21	9.5397
6.22	9.546
6.23	9.5491
6.24	9.5491
6.25	9.5554
6.26	9.5649
6.27	9.5586
6.28	9.5491
6.29	9.5428
6.3	9.546
6.31	9.5491
6.32	9.5365
6.33	9.5428
6.34	9.5428
6.35	9.5428
6.36	9.5397
6.37	9.5397
6.38	9.5397
6.39	9.5365
6.4	9.5397
6.41	9.5428
6.42	9.5397
6.43	9.5397
6.44	9.5397
6.45	9.5397
6.46	9.5365
6.47	9.5365
6.48	9.5365
6.49	9.5428
6.5	9.546
6.51	9.5491
6.52	9.5491
6.53	9.5397
6.54	9.5271
6.55	9.5239
6.56	9.5302
6.57	9.5302
6.58	9.5302
6.59	9.5334
6.6	9.5334
6.61	9.5302
6.62	9.5271
6.63	9.5302
6.64	9.5271
6.65	9.5271
6.66	9.5302
6.67	9.5302
6.68	9.5302
6.69	9.5365
6.7	9.5334
6.71	9.5271
6.72	9.5365
6.73	9.5365
6.74	9.5428
6.75	9.546
6.76	9.5523
6.77	9.5586
6.78	9.5586
6.79	9.546
6.8	9.5397
6.81	9.546
6.82	9.5428
6.83	9.5428
6.84	9.546
6.85	9.546
6.86	9.5491
6.87	9.546
6.88	9.5491
6.89	9.546
6.9	9.5491
6.91	9.5491
6.92	9.5491
6.93	9.546
6.94	9.546
6.95	9.546
6.96	9.5428
6.97	9.5428
6.98	9.5428
6.99	9.5523
7	9.546
7.01	9.5523
7.02	9.5586
7.03	9.5617
7.04	9.5554
7.05	9.5397
7.06	9.5428
7.07	9.546
7.08	9.546
7.09	9.546
7.1	9.5491
7.11	9.5491
7.12	9.546
7.13	9.546
7.14	9.5491
7.15	9.546
7.16	9.5523
7.17	9.5491
7.18	9.5523
7.19	9.5428
7.2	9.5491
7.21	9.546
7.22	9.5428
7.23	9.5428
7.24	9.546
7.25	9.546
7.26	9.5523
7.27	9.5523
7.28	9.568
7.29	9.5617
7.3	9.5491
7.31	9.546
7.32	9.5397
7.33	9.5365
7.34	9.5397
7.35	9.5397
7.36	9.5428
7.37	9.5428
7.38	9.5428
7.39	9.5397
7.4	9.5428
7.41	9.5397
7.42	9.5397
7.43	9.546
7.44	9.5397
7.45	9.5397
7.46	9.5397
7.47	9.5397
7.48	9.5365
7.49	9.5334
7.5	9.5397
7.51	9.5397
7.52	9.5428
7.53	9.5491
7.54	9.5523
7.55	9.5428
7.56	9.5365
7.57	9.5334
7.58	9.5397
7.59	9.5365
7.6	9.5365
7.61	9.5397
7.62	9.5428
7.63	9.5397
7.64	9.5365
7.65	9.5365
7.66	9.5397
7.67	9.5397
7.68	9.5397
7.69	9.5365
7.7	9.5397
7.71	9.5397
7.72	9.5365
7.73	9.5365
7.74	9.5334
7.75	9.5365
7.76	9.5365
7.77	9.5397
7.78	9.5428
7.79	9.5554
7.8	9.5523
7.81	9.5397
7.82	9.5334
7.83	9.5334
7.84	9.5397
7.85	9.5365
7.86	9.5397
7.87	9.5428
7.88	9.5428
7.89	9.5365
7.9	9.5365
7.91	9.5397
7.92	9.5365
7.93	9.5397
7.94	9.5397
7.95	9.5397
7.96	9.5397
7.97	9.5397
7.98	9.5397
7.99	9.5334
8	9.5334
8.01	9.5365
8.02	9.5397
8.03	9.5428
8.04	9.5523
8.05	9.5554
8.06	9.5428
8.07	9.5334
8.08	9.5365
8.09	9.5365
8.1	9.5365
8.11	9.5334
8.12	9.546
8.13	9.5491
8.14	9.546
8.15	9.5428
8.16	9.5491
8.17	9.5428
8.18	9.546
8.19	9.5491
8.2	9.5491
8.21	9.5491
8.22	9.5491
8.23	9.546
8.24	9.5428
8.25	9.5428
8.26	9.546
8.27	9.5523
8.28	9.546
8.29	9.5523
8.3	9.5617
8.31	9.5617
8.32	9.546
8.33	9.5365
8.34	9.5397
8.35	9.546
8.36	9.5397
8.37	9.5365
8.38	9.546
8.39	9.5397
8.4	9.5397
8.41	9.5365
8.42	9.5397
8.43	9.5397
8.44	9.5365
8.45	9.5397
8.46	9.5397
8.47	9.5397
8.48	9.5428
8.49	9.5397
8.5	9.5334
8.51	9.5334
8.52	9.5334
8.53	9.5334
8.54	9.5365
8.55	9.546
8.56	9.5523
8.57	9.5365
8.58	9.5271
8.59	9.5239
8.6	9.5302
8.61	9.5271
8.62	9.5302
8.63	9.5365
8.64	9.5334
8.65	9.5271
8.66	9.5302
8.67	9.5271
8.68	9.5302
8.69	9.5271
8.7	9.5302
8.71	9.5271
8.72	9.5302
8.73	9.5302
8.74	9.5302
8.75	9.5302
8.76	9.5239
8.77	9.5271
8.78	9.5334
8.79	9.5302
8.8	9.5334
8.81	9.546
8.82	9.5428
8.83	9.5271
8.84	9.5239
8.85	9.5239
8.86	9.5271
8.87	9.5271
8.88	9.5271
8.89	9.5334
8.9	9.5302
8.91	9.5302
8.92	9.5271
8.93	9.5302
8.94	9.5302
8.95	9.5271
8.96	9.5302
8.97	9.5302
8.98	9.5271
8.99	9.5302
9	9.5271
9.01	9.5239
9.02	9.5208
9.03	9.5302
9.04	9.5302
9.05	9.5302
9.06	9.5428
9.07	9.546
9.08	9.5365
9.09	9.5271
9.1	9.5239
9.11	9.5302
9.12	9.5365
9.13	9.5334
9.14	9.5365
9.15	9.5428
9.16	9.5334
9.17	9.5334
9.18	9.5334
9.19	9.5365
9.2	9.5365
9.21	9.5397
9.22	9.5365
9.23	9.5365
9.24	9.5397
9.25	9.5365
9.26	9.5334
9.27	9.5302
9.28	9.5365
9.29	9.5397
9.3	9.5365
9.31	9.546
9.32	9.5554
9.33	9.5523
9.34	9.5365
9.35	9.5334
9.36	9.5397
9.37	9.5365
9.38	9.5365
9.39	9.5397
9.4	9.5397
9.41	9.5397
9.42	9.5365
9.43	9.5397
9.44	9.5397
9.45	9.5365
9.46	9.5365
9.47	9.5397
9.48	9.5397
9.49	9.5397
9.5	9.5397
9.51	9.5365
9.52	9.5365
9.53	9.5428
9.54	9.546
9.55	9.5491
9.56	9.546
9.57	9.5586
9.58	9.5649
9.59	9.5523
9.6	9.5428
9.61	9.5428
9.62	9.546
9.63	9.5428
9.64	9.5428
9.65	9.546
9.66	9.5554
9.67	9.5491
9.68	9.546
9.69	9.546
9.7	9.546
9.71	9.5491
9.72	9.5523
9.73	9.5523
9.74	9.5491
9.75	9.5491
9.76	9.5491
9.77	9.546
9.78	9.5428
9.79	9.546
9.8	9.5523
9.81	9.546
9.82	9.5554
9.83	9.5649
9.84	9.5649
9.85	9.5491
9.86	9.5428
9.87	9.546
9.88	9.546
9.89	9.5491
9.9	9.5491
9.91	9.5523
9.92	9.5554
9.93	9.5523
9.94	9.5554
9.95	9.5586
9.96	9.5554
9.97	9.5554
9.98	9.5617
9.99	9.5554
10	9.5554
10.01	9.5554
10.02	9.5554
10.03	9.5523
10.04	9.5491
10.05	9.5586
10.06	9.5586
10.07	9.5586
10.08	9.5712
10.09	9.5743
10.1	9.5649
10.11	9.5554
10.12	9.5523
10.13	9.5617
10.14	9.5523
10.15	9.5586
10.16	9.5586
10.17	9.5617
10.18	9.5586
10.19	9.5554
10.2	9.5554
10.21	9.5586
10.22	9.5554
10.23	9.5586
10.24	9.5554
10.25	9.5586
10.26	9.5617
10.27	9.5586
10.28	9.5554
10.29	9.5523
10.3	9.5586
10.31	9.5617
10.32	9.5586
10.33	9.5617
10.34	9.5712
10.35	9.5743
10.36	9.5617
10.37	9.5554
10.38	9.5523
10.39	9.5554
10.4	9.5554
10.41	9.5617
10.42	9.5586
10.43	9.5586
10.44	9.5586
10.45	9.5586
10.46	9.5586
10.47	9.5586
10.48	9.5586
10.49	9.5586
10.5	9.5586
10.51	9.5617
10.52	9.5617
10.53	9.5617
10.54	9.5554
10.55	9.5554
10.56	9.5617
10.57	9.5586
10.58	9.5586
10.59	9.568
10.6	9.5743
10.61	9.568
10.62	9.5554
10.63	9.5554
10.64	9.5554
10.65	9.5554
10.66	9.5586
10.67	9.5554
10.68	9.5617
10.69	9.5586
10.7	9.5586
10.71	9.5586
10.72	9.568
10.73	9.5649
10.74	9.5617
10.75	9.568
10.76	9.568
10.77	9.568
10.78	9.568
10.79	9.5649
10.8	9.5617
10.81	9.5649
10.82	9.568
10.83	9.568
10.84	9.5743
10.85	9.5806
10.86	9.5806
10.87	9.5649
10.88	9.5617
10.89	9.5649
10.9	9.568
10.91	9.5649
10.92	9.568
10.93	9.5712
10.94	9.568
10.95	9.5649
10.96	9.5649
10.97	9.568
10.98	9.5712
10.99	9.5649
11	9.5743
11.01	9.5712
11.02	9.568
11.03	9.5712
11.04	9.568
11.05	9.5617
11.06	9.5617
11.07	9.5649
11.08	9.5712
11.09	9.5712
11.1	9.5806
11.11	9.5838
11.12	9.5712
11.13	9.5586
11.14	9.5554
11.15	9.5617
11.16	9.5554
11.17	9.5586
11.18	9.5617
11.19	9.5617
11.2	9.5586
11.21	9.5586
11.22	9.5586
11.23	9.5617
11.24	9.5586
11.25	9.5617
11.26	9.5617
11.27	9.5586
11.28	9.5617
11.29	9.5617
11.3	9.5554
11.31	9.5554
11.32	9.5649
11.33	9.5649
11.34	9.5649
11.35	9.5775
11.36	9.5806
11.37	9.5775
11.38	9.568
11.39	9.5617
11.4	9.5617
11.41	9.568
11.42	9.5617
11.43	9.568
11.44	9.5712
11.45	9.5743
11.46	9.568
11.47	9.5649
11.48	9.568
11.49	9.5649
11.5	9.5649
11.51	9.5712
11.52	9.568
11.53	9.5712
11.54	9.5712
11.55	9.568
11.56	9.5617
11.57	9.5649
11.58	9.5712
11.59	9.568
11.6	9.568
11.61	9.5806
11.62	9.5838
11.63	9.5775
11.64	9.5617
11.65	9.5617
11.66	9.568
11.67	9.5617
11.68	9.568
11.69	9.5712
11.7	9.5712
11.71	9.5649
11.72	9.5617
11.73	9.5617
11.74	9.5617
11.75	9.5586
11.76	9.5617
11.77	9.5586
11.78	9.5586
11.79	9.5617
11.8	9.5617
11.81	9.5586
11.82	9.5523
11.83	9.5554
11.84	9.5649
11.85	9.5617
11.86	9.5617
11.87	9.5743
11.88	9.5743
11.89	9.5554
11.9	9.5554
11.91	9.5586
11.92	9.5586
11.93	9.5554
11.94	9.5586
11.95	9.5617
11.96	9.5617
11.97	9.5586
11.98	9.5617
11.99	9.5617
12	9.5586
12.01	9.5617
12.02	9.5617
12.03	9.5586
12.04	9.5617
12.05	9.5617
12.06	9.5554
12.07	9.5554
12.08	9.5554
12.09	9.5617
12.1	9.5617
12.11	9.5617
12.12	9.5712
12.13	9.5712
12.14	9.568
12.15	9.5523
12.16	9.5554
12.17	9.5586
12.18	9.5554
12.19	9.5586
12.2	9.5586
12.21	9.5649
12.22	9.5649
12.23	9.5554
12.24	9.5586
12.25	9.5586
12.26	9.5554
12.27	9.5586
12.28	9.5649
12.29	9.5586
12.3	9.5586
12.31	9.5586
12.32	9.5491
12.33	9.5428
12.34	9.5491
12.35	9.5523
12.36	9.5523
12.37	9.5586
12.38	9.568
12.39	9.5649
12.4	9.5523
12.41	9.546
12.42	9.5428
12.43	9.5491
12.44	9.5491
12.45	9.546
12.46	9.5554
12.47	9.5491
12.48	9.5491
12.49	9.5491
12.5	9.546
12.51	9.546
12.52	9.5428
12.53	9.5428
12.54	9.5428
12.55	9.5397
12.56	9.546
12.57	9.5397
12.58	9.5365
12.59	9.5365
12.6	9.5397
12.61	9.5428
12.62	9.5397
12.63	9.5554
12.64	9.5554
12.65	9.5491
12.66	9.5365
12.67	9.5365
12.68	9.5365
12.69	9.5428
12.7	9.5397
12.71	9.5428
12.72	9.546
12.73	9.5397
12.74	9.5365
12.75	9.5397
12.76	9.5397
12.77	9.5365
12.78	9.5397
12.79	9.5397
12.8	9.5397
12.81	9.5428
12.82	9.5428
12.83	9.5334
12.84	9.5334
12.85	9.5397
12.86	9.5397
12.87	9.5397
12.88	9.546
12.89	9.5523
12.9	9.5554
12.91	9.5397
12.92	9.5397
12.93	9.5428
12.94	9.546
12.95	9.5428
12.96	9.546
12.97	9.5491
12.98	9.5491
12.99	9.546
13	9.546
13.01	9.5491
13.02	9.546
13.03	9.546
13.04	9.5491
13.05	9.5491
13.06	9.5491
13.07	9.5491
13.08	9.546
13.09	9.5428
13.1	9.5397
13.11	9.546
13.12	9.5491
13.13	9.5491
13.14	9.5586
13.15	9.5649
13.16	9.5586
13.17	9.5428
13.18	9.5428
13.19	9.5491
13.2	9.546
13.21	9.5491
13.22	9.5491
13.23	9.5491
13.24	9.5491
13.25	9.5491
13.26	9.546
13.27	9.546
13.28	9.5491
13.29	9.5523
13.3	9.546
13.31	9.546
13.32	9.546
13.33	9.5428
13.34	9.5397
13.35	9.5365
13.36	9.5397
13.37	9.5397
13.38	9.5428
13.39	9.546
13.4	9.5554
13.41	9.5554
13.42	9.5397
13.43	9.5365
13.44	9.5397
13.45	9.5397
13.46	9.5365
13.47	9.5365
13.48	9.5428
13.49	9.5397
13.5	9.5397
13.51	9.5365
13.52	9.5365
13.53	9.5365
13.54	9.5397
13.55	9.5397
13.56	9.5397
13.57	9.5397
13.58	9.5428
13.59	9.5365
13.6	9.5334
13.61	9.5334
13.62	9.5397
13.63	9.5365
13.64	9.5428
13.65	9.5491
13.66	9.5523
13.67	9.5491
13.68	9.5334
13.69	9.5334
13.7	9.5365
13.71	9.5365
13.72	9.5365
13.73	9.5428
13.74	9.5397
13.75	9.5365
13.76	9.5365
13.77	9.5397
13.78	9.5397
13.79	9.5365
13.8	9.5428
13.81	9.5365
13.82	9.5397
13.83	9.5397
13.84	9.5397
13.85	9.5365
13.86	9.5365
13.87	9.5334
13.88	9.5397
13.89	9.5365
13.9	9.546
13.91	9.5554
13.92	9.5523
13.93	9.5397
13.94	9.5302
13.95	9.5334
13.96	9.5397
13.97	9.5334
13.98	9.5397
13.99	9.5397
14	9.5365
14.01	9.5365
14.02	9.5365
14.03	9.5397
14.04	9.5365
14.05	9.5397
14.06	9.5428
14.07	9.5397
14.08	9.5365
14.09	9.5397
14.1	9.5397
14.11	9.5334
14.12	9.5334
14.13	9.5365
14.14	9.5397
14.15	9.5397
14.16	9.5491
14.17	9.5554
14.18	9.546
14.19	9.5334
14.2	9.5334
14.21	9.5365
14.22	9.5365
14.23	9.5365
14.24	9.5428
14.25	9.5428
14.26	9.5397
14.27	9.5365
14.28	9.5397
14.29	9.5365
14.3	9.5365
14.31	9.5428
14.32	9.5397
14.33	9.5365
14.34	9.5397
14.35	9.5365
14.36	9.5365
14.37	9.5302
14.38	9.5365
14.39	9.5397
14.4	9.5365
14.41	9.5428
14.42	9.5523
14.43	9.5523
14.44	9.5397
14.45	9.5302
14.46	9.5365
14.47	9.5365
14.48	9.5365
14.49	9.5397
14.5	9.5428
14.51	9.5428
14.52	9.5428
14.53	9.5428
14.54	9.546
14.55	9.5428
14.56	9.5428
14.57	9.5491
14.58	9.546
14.59	9.546
14.6	9.5491
14.61	9.546
14.62	9.5428
14.63	9.5397
14.64	9.5491
14.65	9.5491
14.66	9.5491
14.67	9.5586
14.68	9.5649
14.69	9.5554
14.7	9.5428
14.71	9.546
14.72	9.546
14.73	9.5491
14.74	9.5428
14.75	9.5491
14.76	9.5491
14.77	9.546
14.78	9.5428
14.79	9.5491
14.8	9.546
14.81	9.546
14.82	9.5491
14.83	9.5491
14.84	9.546
14.85	9.5491
14.86	9.5491
14.87	9.546
14.88	9.5397
14.89	9.546
14.9	9.546
14.91	9.5491
14.92	9.5554
14.93	9.5649
14.94	9.5617
14.95	9.5491
14.96	9.5428
14.97	9.546
14.98	9.546
14.99	9.5428
15	9.5491
15.01	9.5554
15.02	9.5491
15.03	9.546
15.04	9.5491
15.05	9.546
15.06	9.5491
15.07	9.5491
15.08	9.5491
15.09	9.5523
15.1	9.5523
15.11	9.5523
15.12	9.546
15.13	9.5428
15.14	9.546
15.15	9.5491
15.16	9.546
15.17	9.5491
15.18	9.5586
15.19	9.5617
15.2	9.5586
15.21	9.546
15.22	9.5428
15.23	9.546
15.24	9.546
15.25	9.5491
15.26	9.5491
15.27	9.5523
15.28	9.5491
15.29	9.5491
15.3	9.546
15.31	9.5491
15.32	9.5554
15.33	9.5523
15.34	9.5586
15.35	9.5586
15.36	9.5617
15.37	9.5586
15.38	9.5523
15.39	9.5491
15.4	9.5554
15.41	9.5586
15.42	9.5554
15.43	9.5617
15.44	9.5743
15.45	9.5712
15.46	9.5586
15.47	9.5523
15.48	9.5554
15.49	9.5586
15.5	9.5523
15.51	9.5586
15.52	9.5649
15.53	9.5586
15.54	9.5586
15.55	9.5586
15.56	9.5586
15.57	9.5586
15.58	9.5586
15.59	9.5586
15.6	9.5586
15.61	9.5617
15.62	9.5617
15.63	9.5586
15.64	9.5554
15.65	9.5554
15.66	9.5554
15.67	9.5586
15.68	9.5586
15.69	9.5649
15.7	9.5743
15.71	9.5617
15.72	9.5523
15.73	9.5554
15.74	9.5586
15.75	9.5554
15.76	9.5554
15.77	9.5586
15.78	9.5617
15.79	9.5586
15.8	9.5586
15.81	9.5586
15.82	9.5586
15.83	9.5586
15.84	9.5586
15.85	9.5586
15.86	9.5554
15.87	9.5586
15.88	9.5586
15.89	9.5586
15.9	9.5554
15.91	9.5554
15.92	9.5586
15.93	9.5617
15.94	9.5649
15.95	9.5743
15.96	9.5712
15.97	9.5617
15.98	9.5491
15.99	9.5586
16	9.5554
16.01	9.5586
16.02	9.5586
16.03	9.5617
16.04	9.5586
16.05	9.5586
16.06	9.5586
16.07	9.5586
16.08	9.5554
16.09	9.5586
16.1	9.5617
16.11	9.5586
16.12	9.5523
16.13	9.5554
16.14	9.5491
16.15	9.546
16.16	9.546
16.17	9.5491
16.18	9.5491
16.19	9.5554
16.2	9.5617
16.21	9.5617
16.22	9.5617
16.23	9.5491
16.24	9.5428
16.25	9.5491
16.26	9.546
16.27	9.5523
16.28	9.5523
16.29	9.5523
16.3	9.5491
16.31	9.5523
16.32	9.546
16.33	9.5397
16.34	9.5428
16.35	9.5428
16.36	9.5428
16.37	9.546
16.38	9.5428
16.39	9.546
16.4	9.5397
16.41	9.5365
16.42	9.5365
16.43	9.5428
16.44	9.5397
16.45	9.546
16.46	9.5554
16.47	9.5554
16.48	9.5397
16.49	9.5365
16.5	9.5365
16.51	9.5397
16.52	9.5302
16.53	9.5334
16.54	9.5334
16.55	9.5334
16.56	9.5302
16.57	9.5334
16.58	9.5334
16.59	9.5302
16.6	9.5334
16.61	9.5302
16.62	9.5302
16.63	9.5302
16.64	9.5302
16.65	9.5271
16.66	9.5239
16.67	9.5271
16.68	9.5302
16.69	9.5302
16.7	9.5365
16.71	9.5428
16.72	9.5491
16.73	9.5365
16.74	9.5239
16.75	9.5271
16.76	9.5302
16.77	9.5302
16.78	9.5239
16.79	9.5302
16.8	9.5365
16.81	9.5302
16.82	9.5271
16.83	9.5271
16.84	9.5302
16.85	9.5239
16.86	9.5302
16.87	9.5271
16.88	9.5302
16.89	9.5302
16.9	9.5302
16.91	9.5239
16.92	9.5239
16.93	9.5302
16.94	9.5302
16.95	9.5302
16.96	9.5334
16.97	9.5428
16.98	9.5397
16.99	9.5302
17	9.5239
17.01	9.5271
17.02	9.5239
17.03	9.5239
17.04	9.5239
17.05	9.5302
17.06	9.5302
17.07	9.5271
17.08	9.5271
17.09	9.5271
17.1	9.5302
17.11	9.5302
17.12	9.5271
17.13	9.5302
17.14	9.5271
17.15	9.5302
17.16	9.5271
17.17	9.5239
17.18	9.5239
17.19	9.5302
17.2	9.5271
17.21	9.5271
17.22	9.5397
17.23	9.5428
17.24	9.5397
17.25	9.5271
17.26	9.5208
17.27	9.5302
17.28	9.5239
17.29	9.5239
17.3	9.5271
17.31	9.5334
17.32	9.5302
17.33	9.5302
17.34	9.5302
17.35	9.5271
17.36	9.5271
17.37	9.5271
17.38	9.5271
17.39	9.5239
17.4	9.5302
17.41	9.5271
17.42	9.5271
17.43	9.5239
17.44	9.5239
17.45	9.5302
17.46	9.5271
17.47	9.5334
17.48	9.5428
17.49	9.5428
17.5	9.5302
17.51	9.5239
17.52	9.5302
17.53	9.5365
17.54	9.5334
17.55	9.5334
17.56	9.5397
17.57	9.5397
17.58	9.5334
17.59	9.5334
17.6	9.5365
17.61	9.5365
17.62	9.5365
17.63	9.5365
17.64	9.5365
17.65	9.5397
17.66	9.5397
17.67	9.5365
17.68	9.5334
17.69	9.5365
17.7	9.5365
17.71	9.5365
17.72	9.5365
17.73	9.5491
17.74	9.5586
17.75	9.5491
17.76	9.5302
17.77	9.5302
17.78	9.5365
17.79	9.5365
17.8	9.5365
17.81	9.5428
17.82	9.5428
17.83	9.5397
17.84	9.5365
17.85	9.5397
17.86	9.5365
17.87	9.5365
17.88	9.5397
17.89	9.5428
17.9	9.5397
17.91	9.5428
17.92	9.5428
17.93	9.5397
17.94	9.5365
17.95	9.5428
17.96	9.5491
17.97	9.546
17.98	9.5554
17.99	9.5617
18	9.5586
18.01	9.5491
18.02	9.5428
18.03	9.5428
18.04	9.546
18.05	9.5428
18.06	9.5491
18.07	9.5491
18.08	9.5523
18.09	9.546
18.1	9.546
18.11	9.5491
18.12	9.5491
18.13	9.5428
18.14	9.546
18.15	9.546
18.16	9.5491
18.17	9.5523
18.18	9.546
18.19	9.5397
18.2	9.546
18.21	9.546
18.22	9.5523
18.23	9.5523
18.24	9.5586
18.25	9.5617
18.26	9.5554
18.27	9.546
18.28	9.5428
18.29	9.5491
18.3	9.5491
18.31	9.546
18.32	9.5491
18.33	9.5428
18.34	9.5428
18.35	9.5428
18.36	9.5428
18.37	9.5397
18.38	9.5397
18.39	9.5397
18.4	9.5397
18.41	9.5365
18.42	9.5428
18.43	9.5428
18.44	9.5397
18.45	9.5334
18.46	9.5397
18.47	9.5397
18.48	9.5397
18.49	9.546
18.5	9.5554
18.51	9.5554
18.52	9.5428
18.53	9.5271
18.54	9.5302
18.55	9.5334
18.56	9.5334
18.57	9.5334
18.58	9.5302
18.59	9.5302
18.6	9.5271
18.61	9.5302
18.62	9.5334
18.63	9.5302
18.64	9.5334
18.65	9.5271
18.66	9.5302
18.67	9.5302
18.68	9.5334
18.69	9.5334
18.7	9.5271
18.71	9.5239
18.72	9.5302
18.73	9.5271
18.74	9.5302
18.75	9.5428
18.76	9.5428
18.77	9.5365
18.78	9.5271
18.79	9.5239
18.8	9.5302
18.81	9.5271
18.82	9.5302
18.83	9.5302
18.84	9.5302
18.85	9.5302
18.86	9.5271
18.87	9.5302
18.88	9.5302
18.89	9.5271
18.9	9.5271
18.91	9.5271
18.92	9.5271
18.93	9.5302
18.94	9.5302
18.95	9.5239
18.96	9.5208
18.97	9.5271
18.98	9.5302
18.99	9.5302
19	9.5334
19.01	9.5428
19.02	9.5428
19.03	9.5271
19.04	9.5208
19.05	9.5271
19.06	9.5302
19.07	9.5239
19.08	9.5302
19.09	9.5334
19.1	9.5302
19.11	9.5271
19.12	9.5239
19.13	9.5271
19.14	9.5302
19.15	9.5239
19.16	9.5302
19.17	9.5271
19.18	9.5271
19.19	9.5334
19.2	9.5271
19.21	9.5208
19.22	9.5239
19.23	9.5302
19.24	9.5302
19.25	9.5302
19.26	9.5397
19.27	9.5428
19.28	9.5365
19.29	9.5239
19.3	9.5239
19.31	9.5271
19.32	9.5271
19.33	9.5176
19.34	9.5239
19.35	9.5239
19.36	9.5239
19.37	9.5208
19.38	9.5176
19.39	9.5176
19.4	9.5208
19.41	9.5208
19.42	9.5208
19.43	9.5239
19.44	9.5208
19.45	9.5208
19.46	9.5145
19.47	9.5113
19.48	9.5208
19.49	9.5208
19.5	9.5208
19.51	9.5271
19.52	9.5334
19.53	9.5365
19.54	9.5302
19.55	9.5208
19.56	9.5239
19.57	9.5271
19.58	9.5208
19.59	9.5271
19.6	9.5302
19.61	9.5302
19.62	9.5271
19.63	9.5239
19.64	9.5271
19.65	9.5271
19.66	9.5302
19.67	9.5302
19.68	9.5271
19.69	9.5271
19.7	9.5302
19.71	9.5239
19.72	9.5239
19.73	9.5239
19.74	9.5271
19.75	9.5271
19.76	9.5271
19.77	9.5428
19.78	9.5428
19.79	9.5334
19.8	9.5239
19.81	9.5239
19.82	9.5302
19.83	9.5271
19.84	9.5271
19.85	9.5302
19.86	9.5302
19.87	9.5239
19.88	9.5239
19.89	9.5302
19.9	9.5302
[truncated: 83,928 more rows]
