# Supplementary material for: Carotenoid-dependent singlet oxygen photogeneration in light-harvesting complex 2 of Ectothiorhodospira haloalkaliphila leads to the formation of organic hydroperoxides and damage to both pigments and protein matrix
Source: PeerJ. 2024 Jan 16;12:e16615. doi: 10.7717/peerj.16615 (PMC10798160; doi:10.7717/peerj.16615)
Supplement: Supplemental Information 3 [file peerj-12-16615-s003.txt]

���� 1
Title:
ADC:	E-140
Channels:	1
Rate:	100
Step:	0.01
Duration:	595.2
Size:	59520
�����, s	����� 2, V
0	10.0311
0.01	10.0563
0.02	10.0563
0.03	10.0595
0.04	10.0595
0.05	10.0595
0.06	10.0595
0.07	10.0595
0.08	10.0532
0.09	10.0532
0.1	10.0532
0.11	10.0595
0.12	10.0626
0.13	10.0626
0.14	10.0752
0.15	10.0721
0.16	10.0626
0.17	10.0563
0.18	10.0595
0.19	10.0595
0.2	10.0563
0.21	10.0626
0.22	10.0626
0.23	10.0658
0.24	10.0626
0.25	10.0626
0.26	10.0658
0.27	10.0658
0.28	10.0626
0.29	10.0658
0.3	10.0689
0.31	10.0689
0.32	10.0721
0.33	10.0658
0.34	10.0658
0.35	10.0626
0.36	10.0689
0.37	10.0689
0.38	10.0689
0.39	10.0784
0.4	10.0815
0.41	10.0752
0.42	10.0626
0.43	10.0626
0.44	10.0658
0.45	10.0689
0.46	10.0626
0.47	10.0721
0.48	10.0689
0.49	10.0689
0.5	10.0689
0.51	10.0658
0.52	10.0689
0.53	10.0689
0.54	10.0689
0.55	10.0721
0.56	10.0689
0.57	10.0721
0.58	10.0721
0.59	10.0658
0.6	10.0626
0.61	10.0658
0.62	10.0721
0.63	10.0689
0.64	10.0752
0.65	10.0847
0.66	10.0815
0.67	10.0689
0.68	10.0626
0.69	10.0658
0.7	10.0658
0.71	10.0658
0.72	10.0689
0.73	10.0721
0.74	10.0689
0.75	10.0626
0.76	10.0689
0.77	10.0658
0.78	10.0658
0.79	10.0721
0.8	10.0689
0.81	10.0721
0.82	10.0689
0.83	10.0689
0.84	10.0689
0.85	10.0626
0.86	10.0626
0.87	10.0658
0.88	10.0721
0.89	10.0721
0.9	10.0784
0.91	10.0847
0.92	10.0752
0.93	10.0689
0.94	10.0626
0.95	10.0658
0.96	10.0658
0.97	10.0658
0.98	10.0721
0.99	10.0689
1	10.0689
1.01	10.0689
1.02	10.0689
1.03	10.0626
1.04	10.0626
1.05	10.0626
1.06	10.0595
1.07	10.0595
1.08	10.0595
1.09	10.0626
1.1	10.0595
1.11	10.0532
1.12	10.0563
1.13	10.0595
1.14	10.0595
1.15	10.0658
1.16	10.0752
1.17	10.0752
1.18	10.0626
1.19	10.05
1.2	10.0595
1.21	10.0626
1.22	10.0595
1.23	10.0595
1.24	10.0658
1.25	10.0626
1.26	10.0563
1.27	10.0626
1.28	10.0595
1.29	10.0563
1.3	10.0563
1.31	10.0595
1.32	10.0595
1.33	10.0595
1.34	10.0626
1.35	10.0563
1.36	10.0532
1.37	10.0532
1.38	10.0595
1.39	10.0595
1.4	10.0626
1.41	10.0689
1.42	10.0721
1.43	10.0658
1.44	10.0626
1.45	10.0563
1.46	10.0626
1.47	10.0658
1.48	10.0626
1.49	10.0658
1.5	10.0658
1.51	10.0658
1.52	10.0658
1.53	10.0689
1.54	10.0658
1.55	10.0626
1.56	10.0689
1.57	10.0689
1.58	10.0689
1.59	10.0658
1.6	10.0689
1.61	10.0658
1.62	10.0595
1.63	10.0626
1.64	10.0689
1.65	10.0658
1.66	10.0721
1.67	10.0815
1.68	10.0815
1.69	10.0689
1.7	10.0626
1.71	10.0658
1.72	10.0658
1.73	10.0626
1.74	10.0658
1.75	10.0721
1.76	10.0689
1.77	10.0626
1.78	10.0658
1.79	10.0689
1.8	10.0658
1.81	10.0658
1.82	10.0689
1.83	10.0658
1.84	10.0658
1.85	10.0689
1.86	10.0689
1.87	10.0658
1.88	10.0658
1.89	10.0689
1.9	10.0689
1.91	10.0721
1.92	10.0815
1.93	10.0847
1.94	10.0784
1.95	10.0626
1.96	10.0626
1.97	10.0689
1.98	10.0626
1.99	10.0658
2	10.0689
2.01	10.0689
2.02	10.0658
2.03	10.0658
2.04	10.0658
2.05	10.0689
2.06	10.0689
2.07	10.0658
2.08	10.0689
2.09	10.0689
2.1	10.0689
2.11	10.0689
2.12	10.0626
2.13	10.0658
2.14	10.0689
2.15	10.0689
2.16	10.0689
2.17	10.0752
2.18	10.0815
2.19	10.0815
2.2	10.0689
2.21	10.0626
2.22	10.0658
2.23	10.0658
2.24	10.0658
2.25	10.0689
2.26	10.0689
2.27	10.0721
2.28	10.0689
2.29	10.0658
2.3	10.0689
2.31	10.0689
2.32	10.0721
2.33	10.0689
2.34	10.0658
2.35	10.0689
2.36	10.0689
2.37	10.0658
2.38	10.0658
2.39	10.0658
2.4	10.0689
2.41	10.0689
2.42	10.0721
2.43	10.0784
2.44	10.0847
2.45	10.0721
2.46	10.0626
2.47	10.0626
2.48	10.0658
2.49	10.0658
2.5	10.0658
2.51	10.0721
2.52	10.0721
2.53	10.0689
2.54	10.0658
2.55	10.0689
2.56	10.0658
2.57	10.0658
2.58	10.0689
2.59	10.0721
2.6	10.0689
2.61	10.0689
2.62	10.0689
2.63	10.0626
2.64	10.0563
2.65	10.0595
2.66	10.0626
2.67	10.0626
2.68	10.0658
2.69	10.0721
2.7	10.0752
2.71	10.0595
2.72	10.0532
2.73	10.0595
2.74	10.0595
2.75	10.0563
2.76	10.0595
2.77	10.0658
2.78	10.0626
2.79	10.0563
2.8	10.0626
2.81	10.0563
2.82	10.0595
2.83	10.0595
2.84	10.0626
2.85	10.0563
2.86	10.0563
2.87	10.0626
2.88	10.0595
2.89	10.0532
2.9	10.0532
2.91	10.0563
2.92	10.0595
2.93	10.0595
2.94	10.0689
2.95	10.0752
2.96	10.0689
2.97	10.0563
2.98	10.0532
2.99	10.0595
3	10.0563
3.01	10.0563
3.02	10.0595
3.03	10.0626
3.04	10.0563
3.05	10.0532
3.06	10.0595
3.07	10.0595
3.08	10.0563
3.09	10.0595
3.1	10.0595
3.11	10.0563
3.12	10.0595
3.13	10.0626
3.14	10.0532
3.15	10.0532
3.16	10.0563
3.17	10.0595
3.18	10.0595
3.19	10.0658
3.2	10.0721
3.21	10.0721
3.22	10.0626
3.23	10.0532
3.24	10.0626
3.25	10.0658
3.26	10.0626
3.27	10.0626
3.28	10.0658
3.29	10.0658
3.3	10.0658
3.31	10.0658
3.32	10.0658
3.33	10.0689
3.34	10.0658
3.35	10.0689
3.36	10.0658
3.37	10.0658
3.38	10.0689
3.39	10.0689
3.4	10.0626
3.41	10.0626
3.42	10.0658
3.43	10.0721
3.44	10.0721
3.45	10.0784
3.46	10.0815
3.47	10.0752
3.48	10.0658
3.49	10.0658
3.5	10.0626
3.51	10.0658
3.52	10.0689
3.53	10.0689
3.54	10.0752
3.55	10.0658
3.56	10.0689
3.57	10.0658
3.58	10.0689
3.59	10.0658
3.6	10.0689
3.61	10.0689
3.62	10.0658
3.63	10.0689
3.64	10.0689
3.65	10.0658
3.66	10.0626
3.67	10.0658
3.68	10.0689
3.69	10.0689
3.7	10.0721
3.71	10.0815
3.72	10.0784
3.73	10.0721
3.74	10.0626
3.75	10.0658
3.76	10.0689
3.77	10.0689
3.78	10.0689
3.79	10.0721
3.8	10.0721
3.81	10.0689
3.82	10.0658
3.83	10.0721
3.84	10.0689
3.85	10.0689
3.86	10.0689
3.87	10.0689
3.88	10.0689
3.89	10.0721
3.9	10.0689
3.91	10.0626
3.92	10.0658
3.93	10.0658
3.94	10.0721
3.95	10.0721
3.96	10.0784
3.97	10.0815
3.98	10.0784
3.99	10.0626
4	10.0626
4.01	10.0689
4.02	10.0689
4.03	10.0689
4.04	10.0563
4.05	10.0658
4.06	10.0595
4.07	10.0595
4.08	10.0595
4.09	10.0626
4.1	10.0563
4.11	10.0658
4.12	10.0626
4.13	10.0626
4.14	10.0595
4.15	10.0595
4.16	10.0563
4.17	10.0532
4.18	10.0563
4.19	10.0626
4.2	10.0626
4.21	10.0658
4.22	10.0721
4.23	10.0689
4.24	10.0626
4.25	10.0532
4.26	10.0563
4.27	10.0563
4.28	10.0563
4.29	10.0563
4.3	10.0626
4.31	10.0626
4.32	10.0563
4.33	10.0563
4.34	10.0595
4.35	10.0595
4.36	10.0563
4.37	10.0595
4.38	10.0595
4.39	10.0595
4.4	10.0563
4.41	10.0595
4.42	10.0532
4.43	10.0532
4.44	10.0563
4.45	10.0626
4.46	10.0595
4.47	10.0658
4.48	10.0784
4.49	10.0658
4.5	10.0563
4.51	10.0532
4.52	10.0563
4.53	10.0563
4.54	10.0563
4.55	10.0563
4.56	10.0595
4.57	10.0595
4.58	10.0563
4.59	10.0595
4.6	10.0563
4.61	10.0595
4.62	10.0595
4.63	10.0595
4.64	10.0626
4.65	10.0595
4.66	10.0595
4.67	10.0563
4.68	10.05
4.69	10.0563
4.7	10.0595
4.71	10.0563
4.72	10.0626
4.73	10.0752
4.74	10.0721
4.75	10.0595
4.76	10.0532
4.77	10.0595
4.78	10.0595
4.79	10.0595
4.8	10.0595
4.81	10.0626
4.82	10.0595
4.83	10.0563
4.84	10.0563
4.85	10.0563
4.86	10.0563
4.87	10.0563
4.88	10.0595
4.89	10.0563
4.9	10.0595
4.91	10.0595
4.92	10.0563
4.93	10.0563
4.94	10.0532
4.95	10.0563
4.96	10.0595
4.97	10.0595
4.98	10.0689
4.99	10.0752
5	10.0658
5.01	10.0563
5.02	10.0532
5.03	10.0563
5.04	10.0563
5.05	10.0563
5.06	10.0595
5.07	10.0626
5.08	10.0595
5.09	10.0532
5.1	10.0595
5.11	10.0563
5.12	10.0563
5.13	10.0563
5.14	10.0626
5.15	10.0563
5.16	10.0595
5.17	10.0595
5.18	10.0563
5.19	10.0532
5.2	10.0563
5.21	10.0595
5.22	10.0563
5.23	10.0658
5.24	10.0721
5.25	10.0721
5.26	10.0595
5.27	10.0532
5.28	10.0563
5.29	10.0563
5.3	10.0563
5.31	10.0563
5.32	10.0595
5.33	10.0595
5.34	10.0563
5.35	10.0595
5.36	10.0563
5.37	10.0563
5.38	10.0595
5.39	10.0563
5.4	10.0595
5.41	10.0595
5.42	10.0626
5.43	10.0563
5.44	10.0532
5.45	10.0532
5.46	10.0595
5.47	10.0595
5.48	10.0626
5.49	10.0689
5.5	10.0752
5.51	10.0626
5.52	10.0532
5.53	10.0563
5.54	10.0563
5.55	10.0626
5.56	10.0595
5.57	10.0626
5.58	10.0626
5.59	10.0563
5.6	10.0563
5.61	10.0595
5.62	10.0595
5.63	10.0563
5.64	10.0563
5.65	10.0563
5.66	10.0595
5.67	10.0595
5.68	10.0595
5.69	10.0532
5.7	10.0532
5.71	10.0532
5.72	10.0595
5.73	10.0595
5.74	10.0626
5.75	10.0752
5.76	10.0721
5.77	10.0626
5.78	10.0532
5.79	10.0532
5.8	10.0595
5.81	10.0563
5.82	10.0626
5.83	10.0626
5.84	10.0595
5.85	10.0563
5.86	10.0595
5.87	10.0595
5.88	10.0595
5.89	10.0563
5.9	10.0595
5.91	10.0563
5.92	10.0563
5.93	10.0595
5.94	10.0563
5.95	10.0563
5.96	10.0532
5.97	10.0563
5.98	10.0595
5.99	10.0626
6	10.0689
6.01	10.0721
6.02	10.0658
6.03	10.0563
6.04	10.05
6.05	10.0563
6.06	10.0532
6.07	10.0563
6.08	10.0595
6.09	10.0626
6.1	10.0563
6.11	10.0532
6.12	10.0595
6.13	10.0595
6.14	10.0563
6.15	10.0563
6.16	10.0595
6.17	10.0595
6.18	10.0595
6.19	10.0595
6.2	10.0563
6.21	10.05
6.22	10.0563
6.23	10.0595
6.24	10.0626
6.25	10.0626
6.26	10.0752
6.27	10.0721
6.28	10.0626
6.29	10.0563
6.3	10.0563
6.31	10.0563
6.32	10.0532
6.33	10.0563
6.34	10.0626
6.35	10.0626
6.36	10.0563
6.37	10.0563
6.38	10.0563
6.39	10.0563
6.4	10.0563
6.41	10.0595
6.42	10.0595
6.43	10.0595
6.44	10.0626
6.45	10.0595
6.46	10.0532
6.47	10.0532
6.48	10.0595
6.49	10.0595
6.5	10.0595
6.51	10.0689
6.52	10.0752
6.53	10.0658
6.54	10.0563
6.55	10.05
6.56	10.0595
6.57	10.0563
6.58	10.0563
6.59	10.0626
6.6	10.0595
6.61	10.0595
6.62	10.0563
6.63	10.0595
6.64	10.0563
6.65	10.0563
6.66	10.0563
6.67	10.0595
6.68	10.0595
6.69	10.0595
6.7	10.0626
6.71	10.0532
6.72	10.0532
6.73	10.0532
6.74	10.0595
6.75	10.0595
6.76	10.0626
6.77	10.0752
6.78	10.0721
6.79	10.0626
6.8	10.0563
6.81	10.0563
6.82	10.0563
6.83	10.0563
6.84	10.0532
6.85	10.0532
6.86	10.0532
6.87	10.05
6.88	10.05
6.89	10.0532
6.9	10.05
6.91	10.05
6.92	10.0532
6.93	10.05
6.94	10.05
6.95	10.05
6.96	10.05
6.97	10.0437
6.98	10.0469
6.99	10.05
7	10.0469
7.01	10.0532
7.02	10.0626
7.03	10.0658
7.04	10.0563
7.05	10.0469
7.06	10.0469
7.07	10.0437
7.08	10.0469
7.09	10.0469
7.1	10.05
7.11	10.05
7.12	10.0469
7.13	10.0437
7.14	10.0469
7.15	10.0469
7.16	10.0469
7.17	10.0469
7.18	10.05
7.19	10.0469
7.2	10.05
7.21	10.05
7.22	10.0469
7.23	10.0406
7.24	10.0469
7.25	10.05
7.26	10.0469
7.27	10.0563
7.28	10.0658
7.29	10.0595
7.3	10.05
7.31	10.0437
7.32	10.0469
7.33	10.0469
7.34	10.0469
7.35	10.0437
7.36	10.0532
7.37	10.0469
7.38	10.0469
7.39	10.0469
7.4	10.05
7.41	10.0469
7.42	10.0469
7.43	10.05
7.44	10.0532
7.45	10.0563
7.46	10.0532
7.47	10.0563
7.48	10.0532
7.49	10.0532
7.5	10.0563
7.51	10.0563
7.52	10.0595
7.53	10.0689
7.54	10.0721
7.55	10.0626
7.56	10.0532
7.57	10.0532
7.58	10.0563
7.59	10.0563
7.6	10.0563
7.61	10.0626
7.62	10.0626
7.63	10.0563
7.64	10.0563
7.65	10.0563
7.66	10.0563
7.67	10.0563
7.68	10.0595
7.69	10.0595
7.7	10.0563
7.71	10.0595
7.72	10.0595
7.73	10.0563
7.74	10.05
7.75	10.0563
7.76	10.0563
7.77	10.0595
7.78	10.0626
7.79	10.0721
7.8	10.0721
7.81	10.0563
7.82	10.05
7.83	10.0563
7.84	10.0532
7.85	10.0469
7.86	10.05
7.87	10.0532
7.88	10.0532
7.89	10.05
7.9	10.05
7.91	10.05
7.92	10.05
7.93	10.05
7.94	10.05
7.95	10.05
7.96	10.0469
7.97	10.0532
7.98	10.05
7.99	10.0469
8	10.0437
8.01	10.0469
8.02	10.05
8.03	10.0532
8.04	10.0595
8.05	10.0658
8.06	10.0595
8.07	10.0469
8.08	10.0437
8.09	10.0437
8.1	10.0469
8.11	10.05
8.12	10.0532
8.13	10.0532
8.14	10.0469
8.15	10.0469
8.16	10.0469
8.17	10.05
8.18	10.0437
8.19	10.0532
8.2	10.05
8.21	10.0469
8.22	10.05
8.23	10.0532
8.24	10.0469
8.25	10.0406
8.26	10.0469
8.27	10.0469
8.28	10.0469
8.29	10.0563
8.3	10.0626
8.31	10.0595
8.32	10.0532
8.33	10.0469
8.34	10.0469
8.35	10.0469
8.36	10.0469
8.37	10.0469
8.38	10.05
8.39	10.05
8.4	10.0469
8.41	10.0469
8.42	10.0469
8.43	10.0437
8.44	10.05
8.45	10.05
8.46	10.05
8.47	10.05
8.48	10.05
8.49	10.05
8.5	10.0437
8.51	10.0437
8.52	10.0469
8.53	10.05
8.54	10.0532
8.55	10.0595
8.56	10.0626
8.57	10.0532
8.58	10.0437
8.59	10.0437
8.6	10.0469
8.61	10.05
8.62	10.0437
8.63	10.05
8.64	10.05
8.65	10.05
8.66	10.0469
8.67	10.0469
8.68	10.05
8.69	10.0469
8.7	10.0532
8.71	10.05
8.72	10.05
8.73	10.0469
8.74	10.05
8.75	10.0437
8.76	10.0437
8.77	10.0469
8.78	10.05
8.79	10.05
8.8	10.0563
8.81	10.0658
8.82	10.0626
8.83	10.05
8.84	10.0437
8.85	10.0469
8.86	10.05
8.87	10.0469
8.88	10.05
8.89	10.05
8.9	10.0532
8.91	10.05
8.92	10.0469
8.93	10.0469
8.94	10.05
8.95	10.0469
8.96	10.0532
8.97	10.0469
8.98	10.05
8.99	10.0469
9	10.0469
9.01	10.0469
9.02	10.0469
9.03	10.05
9.04	10.0437
9.05	10.0437
9.06	10.0469
9.07	10.0595
9.08	10.0469
9.09	10.0374
9.1	10.0343
9.11	10.0374
9.12	10.0374
9.13	10.0374
9.14	10.0437
9.15	10.0437
9.16	10.0406
9.17	10.0406
9.18	10.0374
9.19	10.0374
9.2	10.0374
9.21	10.0406
9.22	10.0406
9.23	10.0406
9.24	10.0406
9.25	10.0406
9.26	10.0343
9.27	10.0311
9.28	10.0374
9.29	10.0406
9.3	10.0406
9.31	10.0469
9.32	10.0532
9.33	10.05
9.34	10.0374
9.35	10.0343
9.36	10.0374
9.37	10.0374
9.38	10.0374
9.39	10.0374
9.4	10.0437
9.41	10.0374
9.42	10.0374
9.43	10.0374
9.44	10.0374
9.45	10.0374
9.46	10.0374
9.47	10.0406
9.48	10.0374
9.49	10.0406
9.5	10.0406
9.51	10.0406
9.52	10.0311
9.53	10.0343
9.54	10.0374
9.55	10.0437
9.56	10.0406
9.57	10.0469
9.58	10.0532
9.59	10.0469
9.6	10.0374
9.61	10.0343
9.62	10.0406
9.63	10.0374
9.64	10.0437
9.65	10.05
9.66	10.05
9.67	10.0469
9.68	10.0469
9.69	10.0437
9.7	10.0469
9.71	10.0469
9.72	10.05
9.73	10.0469
9.74	10.0437
9.75	10.05
9.76	10.0532
9.77	10.0437
9.78	10.0374
9.79	10.0469
9.8	10.05
9.81	10.05
9.82	10.0532
9.83	10.0626
9.84	10.0563
9.85	10.0437
9.86	10.0374
9.87	10.0406
9.88	10.0406
9.89	10.0374
9.9	10.0406
9.91	10.0406
9.92	10.0437
9.93	10.0406
9.94	10.0374
9.95	10.0406
9.96	10.0406
9.97	10.0406
9.98	10.0406
9.99	10.0374
10	10.0406
10.01	10.0406
10.02	10.0374
10.03	10.0311
10.04	10.0343
10.05	10.0374
10.06	10.0437
10.07	10.0406
10.08	10.05
10.09	10.0532
10.1	10.0469
10.11	10.0343
10.12	10.0343
10.13	10.0374
10.14	10.0374
10.15	10.0374
10.16	10.0406
10.17	10.0406
10.18	10.0406
10.19	10.0374
10.2	10.0343
10.21	10.0406
10.22	10.0374
10.23	10.0374
10.24	10.0406
10.25	10.0406
10.26	10.0406
10.27	10.0406
10.28	10.0343
10.29	10.0311
10.3	10.0343
10.31	10.0374
10.32	10.0374
10.33	10.0469
10.34	10.0532
10.35	10.0532
10.36	10.0406
10.37	10.0311
10.38	10.0343
10.39	10.0406
10.4	10.0374
10.41	10.0406
10.42	10.0437
10.43	10.0406
10.44	10.0374
10.45	10.0343
10.46	10.0374
10.47	10.0406
10.48	10.0374
10.49	10.0406
10.5	10.0374
10.51	10.0374
10.52	10.0406
10.53	10.0406
10.54	10.0343
10.55	10.0311
10.56	10.0374
10.57	10.0406
10.58	10.0406
10.59	10.05
10.6	10.0532
10.61	10.0469
10.62	10.0374
10.63	10.0311
10.64	10.0374
10.65	10.0374
10.66	10.0374
10.67	10.0437
10.68	10.0406
10.69	10.0406
10.7	10.0343
10.71	10.0374
10.72	10.0374
10.73	10.0343
10.74	10.0374
10.75	10.0374
10.76	10.0374
10.77	10.0406
10.78	10.0406
10.79	10.0343
10.8	10.0311
10.81	10.0343
10.82	10.0406
10.83	10.0343
10.84	10.05
10.85	10.0595
10.86	10.0595
10.87	10.0469
10.88	10.0374
10.89	10.0437
10.9	10.0437
10.91	10.0437
10.92	10.0437
10.93	10.05
10.94	10.0532
10.95	10.0469
10.96	10.0437
10.97	10.0469
10.98	10.0469
10.99	10.0469
11	10.0469
11.01	10.0469
11.02	10.0469
11.03	10.0469
11.04	10.0437
11.05	10.0437
11.06	10.0406
11.07	10.0469
11.08	10.05
11.09	10.05
11.1	10.0595
11.11	10.0626
11.12	10.0532
11.13	10.0469
11.14	10.0437
11.15	10.0469
11.16	10.0469
11.17	10.0469
11.18	10.05
11.19	10.05
11.2	10.0469
11.21	10.0469
11.22	10.0469
11.23	10.0469
11.24	10.0469
11.25	10.0532
11.26	10.05
11.27	10.0469
11.28	10.05
11.29	10.05
11.3	10.0469
11.31	10.0437
11.32	10.0469
11.33	10.05
11.34	10.0469
11.35	10.0563
11.36	10.0658
11.37	10.0626
11.38	10.05
11.39	10.0437
11.4	10.0469
11.41	10.05
11.42	10.0469
11.43	10.05
11.44	10.0532
11.45	10.05
11.46	10.0469
11.47	10.0469
11.48	10.0437
11.49	10.0469
11.5	10.0469
11.51	10.0469
11.52	10.0469
11.53	10.05
11.54	10.0532
11.55	10.0469
11.56	10.0437
11.57	10.0406
11.58	10.0469
11.59	10.05
11.6	10.0469
11.61	10.0626
11.62	10.0689
11.63	10.05
11.64	10.0437
11.65	10.0437
11.66	10.0469
11.67	10.0469
11.68	10.0469
11.69	10.0532
11.7	10.05
11.71	10.05
11.72	10.0437
11.73	10.0469
11.74	10.05
11.75	10.0469
11.76	10.0469
11.77	10.0469
11.78	10.05
11.79	10.05
11.8	10.0469
11.81	10.0437
11.82	10.0437
11.83	10.0469
11.84	10.0469
11.85	10.05
11.86	10.0532
11.87	10.0626
11.88	10.0626
11.89	10.05
11.9	10.0406
11.91	10.0469
11.92	10.05
11.93	10.0469
11.94	10.0532
11.95	10.05
11.96	10.05
11.97	10.0469
11.98	10.0469
11.99	10.0469
12	10.05
12.01	10.0469
12.02	10.0469
12.03	10.05
12.04	10.05
12.05	10.05
12.06	10.0469
12.07	10.0437
12.08	10.0437
12.09	10.0469
12.1	10.05
12.11	10.05
12.12	10.0595
12.13	10.0626
12.14	10.0563
12.15	10.0437
12.16	10.0437
12.17	10.0469
12.18	10.0469
12.19	10.0469
12.2	10.05
12.21	10.05
12.22	10.0469
12.23	10.0469
12.24	10.0437
12.25	10.0406
12.26	10.0406
12.27	10.0406
12.28	10.0437
12.29	10.0406
12.3	10.0406
12.31	10.0437
12.32	10.0374
12.33	10.0343
12.34	10.0374
12.35	10.0437
12.36	10.0437
12.37	10.0437
12.38	10.0532
12.39	10.0532
12.4	10.0406
12.41	10.0343
12.42	10.0374
12.43	10.0406
12.44	10.0406
12.45	10.0437
12.46	10.0469
12.47	10.0469
12.48	10.0469
12.49	10.0437
12.5	10.0469
12.51	10.0437
12.52	10.0469
12.53	10.0469
12.54	10.05
12.55	10.0469
12.56	10.05
12.57	10.0437
12.58	10.0406
12.59	10.0406
12.6	10.05
12.61	10.05
12.62	10.0469
12.63	10.0595
12.64	10.0595
12.65	10.0469
12.66	10.0406
12.67	10.0374
12.68	10.0406
12.69	10.0406
12.7	10.0406
12.71	10.0437
12.72	10.0469
12.73	10.0374
12.74	10.0343
12.75	10.0374
12.76	10.0374
12.77	10.0343
12.78	10.0406
12.79	10.0406
12.8	10.0374
12.81	10.0374
12.82	10.0406
12.83	10.0374
12.84	10.0311
12.85	10.0374
12.86	10.0374
12.87	10.0374
12.88	10.05
12.89	10.05
12.9	10.0532
12.91	10.0406
12.92	10.0343
12.93	10.0343
12.94	10.0343
12.95	10.0406
12.96	10.0374
12.97	10.0406
12.98	10.0406
12.99	10.0374
13	10.0374
13.01	10.0374
13.02	10.0374
13.03	10.0374
13.04	10.0406
13.05	10.0374
13.06	10.0406
13.07	10.0374
13.08	10.0374
13.09	10.0343
13.1	10.0343
13.11	10.0374
13.12	10.0406
13.13	10.0437
13.14	10.05
13.15	10.0532
13.16	10.0469
13.17	10.0374
13.18	10.0311
13.19	10.0406
13.2	10.0374
13.21	10.0406
13.22	10.0406
13.23	10.0406
13.24	10.0343
13.25	10.0374
13.26	10.0374
13.27	10.0374
13.28	10.0374
13.29	10.0374
13.3	10.0374
13.31	10.0374
13.32	10.0406
13.33	10.0406
13.34	10.0343
13.35	10.0343
13.36	10.0374
13.37	10.0374
13.38	10.0406
13.39	10.0437
13.4	10.0563
13.41	10.05
13.42	10.0406
13.43	10.0343
13.44	10.0311
13.45	10.0374
13.46	10.0374
13.47	10.0406
13.48	10.0437
13.49	10.0406
13.5	10.0343
13.51	10.0374
13.52	10.0374
13.53	10.0374
13.54	10.0374
13.55	10.0406
13.56	10.0406
13.57	10.0374
13.58	10.0406
13.59	10.0374
13.6	10.0311
13.61	10.0311
13.62	10.0374
13.63	10.0374
13.64	10.0406
13.65	10.05
13.66	10.0532
13.67	10.0469
13.68	10.0343
13.69	10.0343
13.7	10.0343
13.71	10.0374
13.72	10.0343
13.73	10.0374
13.74	10.0406
13.75	10.0437
13.76	10.0374
13.77	10.0374
13.78	10.0374
13.79	10.0374
13.8	10.0374
13.81	10.0374
13.82	10.0437
13.83	10.0374
13.84	10.0406
13.85	10.0374
13.86	10.0311
13.87	10.0374
13.88	10.0406
13.89	10.0374
13.9	10.0469
13.91	10.0563
13.92	10.05
13.93	10.0406
13.94	10.0343
13.95	10.0343
13.96	10.0374
13.97	10.0374
13.98	10.0374
13.99	10.0406
14	10.0406
14.01	10.0374
14.02	10.0374
14.03	10.0374
14.04	10.0469
14.05	10.0437
14.06	10.0469
14.07	10.0469
14.08	10.0469
14.09	10.05
14.1	10.0469
14.11	10.0406
14.12	10.0406
14.13	10.0437
14.14	10.0469
14.15	10.0532
14.16	10.0563
14.17	10.0595
14.18	10.0563
14.19	10.0437
14.2	10.0406
14.21	10.0469
14.22	10.0469
14.23	10.0437
14.24	10.05
14.25	10.0532
14.26	10.0469
14.27	10.0437
14.28	10.0469
14.29	10.05
14.3	10.0437
14.31	10.05
14.32	10.05
14.33	10.05
14.34	10.05
14.35	10.0469
14.36	10.0437
14.37	10.0406
14.38	10.0469
14.39	10.05
14.4	10.0469
14.41	10.05
14.42	10.0658
14.43	10.0595
14.44	10.0437
14.45	10.0343
14.46	10.0406
14.47	10.0406
14.48	10.0374
14.49	10.0406
14.5	10.0437
14.51	10.0406
14.52	10.0374
14.53	10.0374
14.54	10.0343
14.55	10.0374
14.56	10.0437
14.57	10.0406
14.58	10.0406
14.59	10.0437
14.6	10.0374
14.61	10.0406
14.62	10.0343
14.63	10.0343
14.64	10.0374
14.65	10.0406
14.66	10.0437
14.67	10.05
14.68	10.0563
14.69	10.05
14.7	10.0343
14.71	10.0343
14.72	10.0374
14.73	10.0374
14.74	10.0343
14.75	10.0406
14.76	10.0437
14.77	10.0343
14.78	10.0374
14.79	10.0343
14.8	10.0406
14.81	10.0343
14.82	10.0343
14.83	10.0406
14.84	10.0374
14.85	10.0374
14.86	10.0406
14.87	10.0374
14.88	10.0343
14.89	10.0343
14.9	10.0406
14.91	10.0374
14.92	10.0469
14.93	10.0563
14.94	10.05
14.95	10.0406
14.96	10.0343
14.97	10.0343
14.98	10.0374
14.99	10.0374
15	10.0406
15.01	10.0406
15.02	10.0437
15.03	10.0374
15.04	10.0374
15.05	10.0374
15.06	10.0406
15.07	10.0406
15.08	10.0437
15.09	10.0406
15.1	10.0343
15.11	10.0437
15.12	10.0374
15.13	10.0374
15.14	10.0343
15.15	10.0374
15.16	10.0406
15.17	10.0374
15.18	10.05
15.19	10.0532
15.2	10.0469
15.21	10.0343
15.22	10.0343
15.23	10.0374
15.24	10.0374
15.25	10.0343
15.26	10.0406
15.27	10.0406
15.28	10.0374
15.29	10.0311
15.3	10.0406
15.31	10.0374
15.32	10.0374
15.33	10.0374
15.34	10.0406
15.35	10.0374
15.36	10.0406
15.37	10.0406
15.38	10.0343
15.39	10.0311
15.4	10.0374
15.41	10.0374
15.42	10.0374
15.43	10.0437
15.44	10.0563
15.45	10.05
15.46	10.0406
15.47	10.0311
15.48	10.0343
15.49	10.0406
15.5	10.0374
15.51	10.0374
15.52	10.0406
15.53	10.0406
15.54	10.0374
15.55	10.0374
15.56	10.0374
15.57	10.0406
15.58	10.0374
15.59	10.0374
15.6	10.0374
15.61	10.0374
15.62	10.0406
15.63	10.0374
15.64	10.0406
15.65	10.0343
15.66	10.0374
15.67	10.0406
15.68	10.0406
15.69	10.05
15.7	10.0563
15.71	10.0469
15.72	10.0374
15.73	10.0343
15.74	10.0374
15.75	10.0374
15.76	10.0374
15.77	10.0406
15.78	10.0406
15.79	10.0406
15.8	10.0406
15.81	10.0374
15.82	10.0406
15.83	10.0374
15.84	10.0374
15.85	10.0406
15.86	10.0406
15.87	10.0437
15.88	10.0406
15.89	10.0343
15.9	10.0311
15.91	10.0374
15.92	10.0374
15.93	10.0374
15.94	10.0469
15.95	10.0532
15.96	10.0532
15.97	10.0406
15.98	10.0343
15.99	10.0343
16	10.0343
16.01	10.0343
16.02	10.0374
16.03	10.0374
16.04	10.0374
16.05	10.0374
16.06	10.0343
16.07	10.0374
16.08	10.0406
16.09	10.0406
16.1	10.0406
16.11	10.0406
16.12	10.0374
16.13	10.0406
16.14	10.0343
16.15	10.0311
16.16	10.0374
16.17	10.0406
16.18	10.0374
16.19	10.0406
16.2	10.05
16.21	10.0563
16.22	10.0437
16.23	10.0374
16.24	10.0343
16.25	10.0343
16.26	10.0374
16.27	10.0343
16.28	10.0406
16.29	10.0406
16.3	10.0374
16.31	10.0374
16.32	10.0406
16.33	10.0374
16.34	10.0374
16.35	10.0406
16.36	10.0374
16.37	10.0343
16.38	10.0406
16.39	10.0374
16.4	10.0343
16.41	10.0311
16.42	10.0374
16.43	10.0374
16.44	10.0374
16.45	10.0437
16.46	10.05
16.47	10.0532
16.48	10.0406
16.49	10.0311
16.5	10.0343
16.51	10.0374
16.52	10.0343
16.53	10.0374
16.54	10.0406
16.55	10.0406
16.56	10.0343
16.57	10.0374
16.58	10.0374
16.59	10.0406
16.6	10.0374
16.61	10.0406
16.62	10.0374
16.63	10.0406
16.64	10.0406
16.65	10.0374
16.66	10.0343
16.67	10.0311
16.68	10.0374
16.69	10.0406
16.7	10.0406
16.71	10.05
16.72	10.0532
16.73	10.0406
16.74	10.0343
16.75	10.0343
16.76	10.0374
16.77	10.0311
16.78	10.0374
16.79	10.0374
16.8	10.0406
16.81	10.0406
16.82	10.0343
16.83	10.0374
16.84	10.0374
16.85	10.0374
16.86	10.0406
16.87	10.0406
16.88	10.0406
16.89	10.0374
16.9	10.0406
16.91	10.0343
16.92	10.0343
16.93	10.0343
16.94	10.0406
16.95	10.0374
16.96	10.0437
16.97	10.0532
16.98	10.0532
16.99	10.0374
17	10.0311
17.01	10.0374
17.02	10.0406
17.03	10.0311
17.04	10.0374
17.05	10.0406
17.06	10.0406
17.07	10.0406
17.08	10.0374
17.09	10.0343
17.1	10.0374
17.11	10.0374
17.12	10.0406
17.13	10.0374
17.14	10.0406
17.15	10.0437
17.16	10.0374
17.17	10.0343
17.18	10.0343
17.19	10.0374
17.2	10.0406
17.21	10.0406
17.22	10.0469
17.23	10.0532
17.24	10.0406
17.25	10.0374
17.26	10.0311
17.27	10.0406
17.28	10.0374
17.29	10.0374
17.3	10.0406
17.31	10.0406
17.32	10.0406
17.33	10.0374
17.34	10.0406
17.35	10.0406
17.36	10.0374
17.37	10.0374
17.38	10.0374
17.39	10.0374
17.4	10.0406
17.41	10.0406
17.42	10.0343
17.43	10.0343
17.44	10.0343
17.45	10.0437
17.46	10.0406
17.47	10.0469
17.48	10.0563
17.49	10.0532
17.5	10.0406
17.51	10.0343
17.52	10.0343
17.53	10.0374
17.54	10.0343
17.55	10.0374
17.56	10.0437
17.57	10.0374
17.58	10.0374
17.59	10.0374
17.6	10.0406
17.61	10.0343
17.62	10.0374
17.63	10.0406
17.64	10.0374
17.65	10.0406
17.66	10.0406
17.67	10.0374
17.68	10.0343
17.69	10.0343
17.7	10.0374
17.71	10.0437
17.72	10.0406
17.73	10.05
17.74	10.0563
17.75	10.0437
17.76	10.0343
17.77	10.0343
17.78	10.0374
17.79	10.0343
17.8	10.0343
17.81	10.0406
17.82	10.0437
17.83	10.0374
17.84	10.0374
17.85	10.0374
17.86	10.0406
17.87	10.0374
17.88	10.0374
17.89	10.0406
17.9	10.0374
17.91	10.0374
17.92	10.0374
17.93	10.0343
17.94	10.0311
17.95	10.0374
17.96	10.0406
17.97	10.0374
17.98	10.0469
17.99	10.0563
18	10.05
18.01	10.0406
18.02	10.0311
18.03	10.0343
18.04	10.0406
18.05	10.0374
18.06	10.0374
18.07	10.0406
18.08	10.0406
18.09	10.0374
18.1	10.0374
18.11	10.0374
18.12	10.0374
18.13	10.0406
18.14	10.0406
18.15	10.0406
18.16	10.0406
18.17	10.0406
18.18	10.0374
18.19	10.0311
18.2	10.0311
18.21	10.0374
18.22	10.0406
18.23	10.0406
18.24	10.05
18.25	10.0563
18.26	10.05
18.27	10.0374
18.28	10.0343
18.29	10.0374
18.3	10.0406
18.31	10.0374
18.32	10.0406
18.33	10.0406
18.34	10.0374
18.35	10.0343
18.36	10.0343
18.37	10.0343
18.38	10.0374
18.39	10.0374
18.4	10.0406
18.41	10.0374
18.42	10.0406
18.43	10.0343
18.44	10.0406
18.45	10.0343
18.46	10.0343
18.47	10.0406
18.48	10.0374
18.49	10.0437
18.5	10.0532
18.51	10.0563
18.52	10.0374
18.53	10.0311
18.54	10.0374
18.55	10.0374
18.56	10.0343
18.57	10.0374
18.58	10.0437
18.59	10.0406
18.6	10.0374
18.61	10.0374
18.62	10.0406
18.63	10.0374
18.64	10.0437
18.65	10.0311
18.66	10.028
18.67	10.0311
18.68	10.0343
18.69	10.0311
18.7	10.028
18.71	10.028
18.72	10.0311
18.73	10.028
18.74	10.0343
18.75	10.0406
18.76	10.0469
18.77	10.0406
18.78	10.0248
18.79	10.0248
18.8	10.028
18.81	10.028
18.82	10.028
18.83	10.0311
18.84	10.0311
18.85	10.0374
18.86	10.0374
18.87	10.0374
18.88	10.0374
18.89	10.0343
18.9	10.0374
18.91	10.0374
18.92	10.0374
18.93	10.0406
18.94	10.0374
18.95	10.0343
18.96	10.0311
18.97	10.0374
18.98	10.0374
18.99	10.0406
19	10.0406
19.01	10.0563
19.02	10.0469
19.03	10.0374
19.04	10.0311
19.05	10.0374
19.06	10.0374
19.07	10.0343
19.08	10.0374
19.09	10.0406
19.1	10.0406
19.11	10.0343
19.12	10.0406
19.13	10.0343
19.14	10.0343
19.15	10.0374
19.16	10.0374
19.17	10.0374
19.18	10.0437
19.19	10.0374
19.2	10.0343
19.21	10.0343
19.22	10.0343
19.23	10.0374
19.24	10.0406
19.25	10.0406
19.26	10.0532
19.27	10.0563
19.28	10.0437
19.29	10.0311
19.3	10.0311
19.31	10.0374
19.32	10.0343
19.33	10.0343
19.34	10.0374
19.35	10.0406
19.36	10.0406
19.37	10.0343
19.38	10.0374
19.39	10.0406
19.4	10.0374
19.41	10.0374
19.42	10.0374
19.43	10.0374
19.44	10.0406
19.45	10.0343
19.46	10.0248
19.47	10.0217
19.48	10.028
19.49	10.0311
19.5	10.0311
19.51	10.0374
19.52	10.0437
19.53	10.0437
19.54	10.0343
19.55	10.0248
19.56	10.0248
19.57	10.028
19.58	10.028
19.59	10.0311
19.6	10.0343
19.61	10.028
19.62	10.028
19.63	10.028
19.64	10.028
19.65	10.028
19.66	10.028
19.67	10.028
19.68	10.0248
19.69	10.028
19.7	10.0311
19.71	10.0248
19.72	10.0248
19.73	10.0217
19.74	10.028
19.75	10.028
19.76	10.0311
19.77	10.0406
19.78	10.0469
19.79	10.0374
19.8	10.0248
19.81	10.0248
19.82	10.028
19.83	10.028
19.84	10.028
19.85	10.0374
19.86	10.0374
19.87	10.0374
19.88	10.0343
19.89	10.0343
19.9	10.0374
[truncated: 57,529 more rows]
[truncated: 1 more columns]
