# Supplementary material for: Carotenoid-dependent singlet oxygen photogeneration in light-harvesting complex 2 of Ectothiorhodospira haloalkaliphila leads to the formation of organic hydroperoxides and damage to both pigments and protein matrix
Source: PeerJ. 2024 Jan 16;12:e16615. doi: 10.7717/peerj.16615 (PMC10798160; doi:10.7717/peerj.16615)
Supplement: Supplemental Information 7 — Hydrodynamic diameter distribution of LH2 preparations was measured before illumination with blue–green light (375 > λ >600 nm, 650 µmol photon s −1 m −2) in the absence of 10 mM L-histidine. [file peerj-12-16615-s007.txt]

Size (d.nm) - 20.04.s6 Avg [Steady state]	Number (Percent) - 20.04.s6 Avg [Steady state]
0.3	0
0.3489	0
0.4057	0
0.4718	0
0.5487	0
0.6381	0
0.742	0
0.8629	0
1.003	0
1.167	0
1.357	0
1.578	0
1.835	0
2.134	0
2.482	0
2.886	0
3.357	0
3.903	0
4.539	0
5.279	0
6.139	9.14
7.139	27.87
8.302	33.07
9.655	20.45
11.23	7.61
13.06	1.67
15.18	0.16
17.66	0
20.53	0
23.88	0
27.77	0
32.3	0
37.56	9.04E-06
43.68	8.427E-05
50.79	0.0002025
59.07	0.0002197
68.69	0.000134
79.88	5.316E-05
92.89	1.322E-05
108	1.577E-06
125.6	0
146.1	0
169.9	0
197.6	0
229.8	0
267.2	0
310.7	0
361.3	0
420.2	0
488.7	0
568.3	0
660.9	0
768.5	0
893.8	0
1039	0
1209	0
1406	0
1635	0
1901	0
2211	0
2571	0
2990	0
3477	0
4043	0
4702	0
5468	0
6358	0
7394	0
8599	0
1E+04	0
