# Supplementary material for: Carotenoid-dependent singlet oxygen photogeneration in light-harvesting complex 2 of Ectothiorhodospira haloalkaliphila leads to the formation of organic hydroperoxides and damage to both pigments and protein matrix
Source: PeerJ. 2024 Jan 16;12:e16615. doi: 10.7717/peerj.16615 (PMC10798160; doi:10.7717/peerj.16615)
Supplement: Supplemental Information 8 — Hydrodynamic diameter distribution of LH2 preparations was measured after illumination with blue–green light (375 > λ >600 nm, 650 µmol photon s −1 m −2) with 10 mM L-histidine. [file peerj-12-16615-s008.txt]

Size (d.nm) - 20.04.s9 Avg [Steady state]	Number (Percent) - 20.04.s9 Avg [Steady state]
0.3	0
0.3489	0
0.4057	0
0.4718	0
0.5487	0
0.6381	0
0.742	0
0.8629	0
1.003	0
1.167	0
1.357	0
1.578	0
1.835	0
2.134	0
2.482	0
2.886	0
3.357	0
3.903	0
4.539	0
5.279	0
6.139	4.07
7.139	14.54
8.302	22.41
9.655	21.05
11.23	14.53
13.06	8.10
15.18	3.82
17.66	1.55
20.53	0.54
23.88	0.16
27.77	0.04
32.3	0.01
37.56	3.963E-04
43.68	0
50.79	0
59.07	0
68.69	0
79.88	7.922E-07
92.89	4.668E-06
108	1.065E-05
125.6	1.347E-05
146.1	1.174E-05
169.9	8.298E-06
197.6	5.198E-06
229.8	2.943E-06
267.2	1.371E-06
310.7	4.396E-07
361.3	7.254E-08
420.2	0
488.7	0
568.3	0
660.9	0
768.5	0
893.8	0
1039	0
1209	0
1406	0
1635	0
1901	0
2211	0
2571	0
2990	0
3477	0
4043	0
4702	1.846E-10
5468	3.691E-10
6358	1.846E-10
7394	0
8599	0
1E+04	0
