# Supplementary material for: Carotenoid-dependent singlet oxygen photogeneration in light-harvesting complex 2 of Ectothiorhodospira haloalkaliphila leads to the formation of organic hydroperoxides and damage to both pigments and protein matrix
Source: PeerJ. 2024 Jan 16;12:e16615. doi: 10.7717/peerj.16615 (PMC10798160; doi:10.7717/peerj.16615)
Supplement: Supplemental Information 9 — Hydrodynamic diameter distribution of LH2 preparations was measured before illumination with blue–green light (375 > λ >600 nm, 650 µmol photon s −1 m −2) with 10 mM L-histidine. [file peerj-12-16615-s009.txt]

Size (d.nm) - 20.04.s10 Avg [Steady state]	Number (Percent) - 20.04.s10 Avg [Steady state]
0.3	0
0.3489	0
0.4057	0
0.4718	0
0.5487	0
0.6381	0
0.742	0
0.8629	0
1.003	0
1.167	0
1.357	0
1.578	0
1.835	0
2.134	0
2.482	0
2.886	0
3.357	0
3.903	0
4.539	0
5.279	0
6.139	0
7.139	5.97
8.302	19.40
9.655	26.10
11.23	20.49
13.06	11.49
15.18	5.02
17.66	1.75
20.53	0.47
23.88	0.09
27.77	0.01
32.3	0
37.56	0
43.68	0
50.79	0
59.07	0
68.69	1.072E-06
79.88	1.262E-05
92.89	3.512E-05
108	4.714E-05
125.6	4.066E-05
146.1	2.739E-05
169.9	1.577E-05
197.6	8.117E-06
229.8	3.699E-06
267.2	1.306E-06
310.7	1.747E-08
361.3	0
420.2	0
488.7	0
568.3	0
660.9	0
768.5	0
893.8	0
1039	0
1209	0
1406	0
1635	0
1901	0
2211	0
2571	0
2990	0
3477	0
4043	0
4702	2.345E-10
5468	4.689E-10
6358	2.345E-10
7394	0
8599	0
1E+04	0
