# Supplementary material for: Carotenoid-dependent singlet oxygen photogeneration in light-harvesting complex 2 of Ectothiorhodospira haloalkaliphila leads to the formation of organic hydroperoxides and damage to both pigments and protein matrix
Source: PeerJ. 2024 Jan 16;12:e16615. doi: 10.7717/peerj.16615 (PMC10798160; doi:10.7717/peerj.16615)
Supplement: Supplemental Information 13 [file peerj-12-16615-s013.csv]

Sample1
Time (min)	Intensity (a.u.)
0.008333333768	40.11349106
0.02500000037	40.10607147
0.04166666791	40.20498657
0.05833333358	40.19736099
0.07500000298	40.1224556
0.09166666865	39.99684525
0.1083333343	40.06994247
0.125	40.16029358
0.1416666657	40.19256592
0.1583333313	40.16101456
0.174999997	40.3110199
0.1916666627	40.10851288
0.2083333284	40.24451065
0.224999994	40.24960327
0.2416666597	40.14017105
0.2583333254	40.09506226
0.275000006	40.23905563
0.2916666567	40.14091873
0.3083333373	40.09270477
0.3249999881	40.25197983
0.3416666687	40.16214371
0.3583333194	40.12162018
0.375	40.16359329
0.3916666806	40.14866257
0.4083333313	40.09085464
0.4250000119	40.13236618
0.4416666627	40.0252533
0.4583333433	39.97239304
0.474999994	40.25278091
0.4916666746	40.06043243
0.5083333254	40.18482208
0.5249999762	40.21421432
0.5416666865	40.26278305
0.5583333373	40.1485939
0.5749999881	40.0777092
0.5916666389	40.22468567
0.6083333492	40.27085876
0.625	40.17503738
0.6416666508	40.15881348
0.6583333611	40.11680984
0.6750000119	40.20425797
0.6916666627	39.90050507
0.7083333135	40.22706985
0.7250000238	40.11556244
0.7416666746	40.2011795
0.7583333254	40.24744797
0.7749999762	40.18543243
0.7916666865	40.072052
0.8083333373	40.20485687
0.8249999881	40.08735275
0.8416666389	40.19346237
0.8583333492	40.23490524
0.875	40.22288895
0.8916666508	40.19389343
0.9083333611	40.09845352
0.9250000119	40.18584824
0.9416666627	39.95319748
0.9583333135	40.17564011
0.9750000238	40.13790894
0.9916666746	40.17512131
1.008333325	40.10975266
1.024999976	40.18848038
1.041666627	40.34010315
1.058333278	40.08904648
1.075000048	40.11993027
1.091666698	40.16540527
1.108333349	39.99794388
1.125	40.09810257
1.141666651	40.21195221
1.158333302	40.23866653
1.174999952	40.22654343
1.191666722	40.04000473
1.208333373	40.1450386
1.225000024	40.29498672
1.241666675	40.11637115
1.258333325	40.23522186
1.274999976	40.21239471
1.291666627	40.1844902
1.308333278	40.29353333
1.325000048	40.28029251
1.341666698	40.15929413
1.358333349	40.15430069
1.375	40.20386887
1.391666651	40.1497612
1.408333302	40.10643768
1.424999952	40.10048294
1.441666722	40.05819702
1.458333373	40.1455307
1.475000024	40.26314545
1.491666675	40.09950256
1.508333325	40.07810974
1.524999976	40.11170959
1.541666627	40.02678299
1.558333278	40.04169464
1.575000048	40.15326691
1.591666698	40.20609283
1.608333349	39.88695908
1.625	40.12122345
1.641666651	40.17899704
1.658333302	40.03190613
1.674999952	40.1956749
1.691666722	40.09449387
1.708333373	40.23529816
1.725000024	40.10379791
1.741666675	40.05527115
1.758333325	40.20959091
1.774999976	40.16085434
1.791666627	40.13061142
1.808333278	39.99342728
1.825000048	40.12317276
1.841666698	40.17964935
1.858333349	40.30868912
1.875	40.33651733
1.891666651	40.2058754
1.908333302	40.16991425
1.924999952	40.22283936
1.941666722	37.47541046
1.958333373	33.2544632
1.975000024	28.89562607
1.991666675	31.17098999
2.008333445	30.23676109
2.025000095	30.23514748
2.041666746	30.15811348
2.058333397	30.13025093
2.075000048	30.19373703
2.091666698	30.11464691
2.108333349	30.01585388
2.125	29.97313118
2.141666651	30.25720596
2.158333302	30.26428413
2.174999952	30.17986488
2.191666603	30.25421524
2.208333254	30.1361618
2.224999905	30.14179993
2.241666555	30.28749657
2.258333445	30.1924324
2.275000095	30.25764656
2.291666746	30.38707161
2.308333397	30.20275497
2.325000048	30.12723732
2.341666698	30.32718849
2.358333349	29.99732399
2.375	30.13100815
2.391666651	30.11056519
2.408333302	30.18712997
2.424999952	30.25720596
2.441666603	30.14831352
2.458333254	30.15541077
2.474999905	30.32890511
2.491666555	30.1319313
2.508333445	30.12631226
2.525000095	30.15542793
2.541666746	30.10772133
2.558333397	30.17486
2.575000048	30.26005363
2.591666698	30.24090004
2.608333349	30.25607109
2.625	30.29483795
2.641666651	30.27759743
2.658333302	30.1447506
2.674999952	30.21632576
2.691666603	30.25569153
2.708333254	30.17193413
2.724999905	30.14143372
2.741666555	30.31735229
2.758333445	30.35378838
2.775000095	30.26090622
2.791666746	30.22435188
2.808333397	30.30186653
2.825000048	30.16888046
2.841666698	30.1938839
2.858333349	30.26986885
2.875	30.32841682
2.891666651	30.26482582
2.908333302	30.44628143
2.924999952	30.32501221
2.941666603	30.3452034
2.958333254	30.36085701
2.974999905	30.32086754
2.991666555	30.15347099
3.008333445	30.22803688
3.025000095	30.31912422
3.041666746	30.26689148
3.058333397	30.18724823
3.075000048	30.30849266
3.091666698	30.29972649
3.108333349	30.16501999
3.125	30.30178452
3.141666651	30.36929512
3.158333302	30.275383
3.174999952	30.41724586
3.191666603	30.34884644
3.208333254	30.33107758
3.224999905	30.34771919
3.241666555	30.26140213
3.258333445	30.31652832
3.275000095	30.27762604
3.291666746	30.23527145
3.308333397	30.1763401
3.325000048	30.20170975
3.341666698	30.26288414
3.358333349	30.2675972
3.375	30.20404053
3.391666651	30.31029129
3.408333302	30.18227386
3.424999952	30.31778717
3.441666603	30.46751785
3.458333254	30.39793396
3.474999905	30.20866966
3.491666555	30.500597
3.508333445	30.4333477
3.525000095	30.18579865
3.541666746	30.20960808
3.558333397	30.25114441
3.575000048	30.22064018
3.591666698	30.29210091
3.608333349	30.32289696
3.625	30.39697647
3.641666651	30.33506775
3.658333302	30.26084709
3.674999952	30.25265312
3.691666603	30.40907669
3.708333254	30.31475067
3.724999905	30.36730576
3.741666555	30.33159447
3.758333445	30.57998276
3.775000095	30.44199562
3.791666746	30.31409073
3.808333397	30.30270386
3.825000048	30.24542999
3.841666698	30.4480648
3.858333349	30.42925262
3.875	30.54319191
3.891666651	30.39690781
3.908333302	30.41456604
3.924999952	30.43588829
3.941666603	30.34785271
3.958333254	30.43330002
3.974999905	30.54390907
3.991666555	30.45760727
4.008333206	30.54977417
4.025000095	30.54190636
4.041666508	30.38951874
4.058333397	30.30864334
4.074999809	30.51985741
4.091666698	30.56969261
4.108333111	30.46837807
4.125	30.43385696
4.141666889	30.55055046
4.158333302	30.41815758
4.175000191	30.49252319
4.191666603	30.4585762
4.208333492	30.45221138
4.224999905	30.4182415
4.241666794	30.51136971
4.258333206	30.54425049
4.275000095	30.59089279
4.291666508	30.52288055
4.308333397	30.54293633
4.324999809	30.63310623
4.341666698	30.61275864
4.358333111	30.61427498
4.375	30.52799225
4.391666889	30.57019424
4.408333302	30.49606895
4.425000191	30.56793785
4.441666603	30.43810272
4.458333492	30.53577995
4.474999905	30.51109505
4.491666794	30.48682213
4.508333206	30.50201225
4.525000095	30.68815994
4.541666508	30.51990128
4.558333397	30.4649601
4.574999809	30.51918602
4.591666698	30.6074295
4.608333111	30.60741425
4.625	30.39578629
4.641666889	30.67239189
4.658333302	30.5823307
4.675000191	30.45474815
4.691666603	30.44812393
4.708333492	30.62625694
4.724999905	30.5041523
4.741666794	30.63204575
4.758333206	30.57740784
4.775000095	30.68432999
4.791666508	30.71526146
4.808333397	30.52366447
4.824999809	30.6833992
4.841666698	30.55970955
4.858333111	30.62996101
4.875	30.64352989
4.891666889	30.67115593
4.908333302	30.67161179
4.925000191	30.64343834
4.941666603	30.71713829
4.958333492	30.49683571
4.974999905	30.62089348
4.991666794	30.52147865
5.008333206	30.80007553
5.025000095	30.47789383
5.041666508	30.60731506
5.058333397	30.71210098
5.074999809	30.51034737
5.091666698	30.63768196
5.108333111	30.70147896
5.125	30.70289612
5.141666889	30.73691559
5.158333302	30.68107986
5.175000191	30.66018486
5.191666603	30.75067711
5.208333492	30.60731316
5.224999905	30.70215416
5.241666794	30.6886425
5.258333206	30.69493294
5.275000095	30.74794388
5.291666508	30.54118919
5.308333397	30.68176651
5.324999809	30.60833359
5.341666698	30.82541466
5.358333111	30.78822899
5.375	30.74318886
5.391666889	30.80625725
5.408333302	30.65061951
5.425000191	30.69710922
5.441666603	30.83624268
5.458333492	30.61426163
5.474999905	30.73300552
5.491666794	30.68800163
5.508333206	30.7574749
5.525000095	30.58642578
5.541666508	30.62849236
5.558333397	30.75420761
5.574999809	30.59220886
5.591666698	30.78557396
5.608333111	30.71220589
5.625	30.63215256
5.641666889	30.78768349
5.658333302	30.83022499
5.675000191	30.6469059
5.691666603	30.67666626
5.708333492	30.73083305
5.724999905	30.68317986
5.741666794	30.68212128
5.758333206	30.79654884
5.775000095	30.77077484
5.791666508	30.76157761
5.808333397	30.81218338
5.824999809	30.7871933
5.841666698	30.65359497
5.858333111	30.92773819
5.875	30.79322815
5.891666889	30.73938942
5.908333302	30.71058846
5.925000191	30.8336525
5.941666603	30.63310242
5.958333492	30.70645905
5.974999905	30.89377785
5.991666794	30.78270531
6.008333206	30.79643631
6.025000095	30.88800049
6.041666508	30.89215088
6.058333397	30.69191742
6.074999809	30.80847931
6.091666698	30.83439636
6.108333111	30.82722092
6.125	30.8246994
6.141666889	30.88291359
6.158333302	30.81482506
6.175000191	30.79875565
6.191666603	30.96566391
6.208333492	30.87596512
6.224999905	30.81641006
6.241666794	30.88752365
6.258333206	30.94340324
6.275000095	30.88754654
6.291666508	30.78770447
6.308333397	30.84210968
6.324999809	30.95584869
6.341666698	30.65988922
6.358333111	30.85021019
6.375	30.8476429
6.391666889	30.89733887
6.408333302	30.88763428
6.425000191	30.81839943
6.441666603	30.90552902
6.458333492	30.99467087
6.474999905	30.87358856
6.491666794	30.91100883
6.508333206	30.89194679
6.525000095	30.91053772
6.541666508	30.89890289
6.558333397	30.86851883
6.574999809	30.88793945
6.591666698	30.86760139
6.608333111	30.80896187
6.625	30.83826447
6.641666889	30.92424011
6.658333302	30.97694778
6.675000191	30.8391571
6.691666603	30.83587074
6.708333492	30.9186821
6.724999905	30.86119461
6.741666794	30.94184685
6.758333206	31.0754528
6.775000095	30.89017105
6.791666508	30.88054085
6.808333397	30.89905548
6.824999809	30.8231926
6.841666698	30.87215805
6.858333111	30.93027306
6.875	30.91283226
6.891666889	30.95828438
6.908333302	30.83884239
6.925000191	30.93842316
6.941666603	31.08201027
6.958333492	31.07043648
6.974999905	30.81206322
6.991666794	30.87690163
7.008333206	30.85404015
7.025000095	30.92832947
7.041666508	30.9640255
7.058333397	30.96876144
7.074999809	31.05887794
7.091666698	30.79986954
7.108333111	31.05617142
7.125	30.97869492
7.141666889	30.98240852
7.158333302	31.03575706
7.175000191	31.02229309
7.191666603	30.98999405
7.208333492	31.05817032
7.224999905	30.99272346
7.241666794	30.88049126
7.258333206	30.96842003
7.275000095	31.08513832
7.291666508	31.00553131
7.308333397	31.02621269
7.324999809	31.11825562
7.341666698	31.1137619
7.358333111	30.98608208
7.375	31.0659523
7.391666889	31.01389122
7.408333302	30.94899368
7.425000191	30.95706558
7.441666603	31.01772881
7.458333492	30.97572327
7.474999905	31.04895973
7.491666794	31.09823227
7.508333206	31.10378075
7.525000095	31.09276772
7.541666508	31.10839844
7.558333397	31.09553337
7.574999809	31.06487274
7.591666698	31.08477402
7.608333111	31.05191231
7.625	31.09950447
7.641666889	31.05878639
7.658333302	31.12606239
7.675000191	31.07382393
7.691666603	30.93153572
7.708333492	31.12303162
7.724999905	30.97689056
7.741666794	31.11472893
7.758333206	31.15806007
7.775000095	31.13278008
7.791666508	31.07581711
7.808333397	31.1362896
7.824999809	31.21407127
7.841666698	31.12568474
7.858333111	31.10616684
7.875	31.06542397
7.891666889	31.02276421
7.908333302	31.1012001
7.925000191	30.9258213
7.941666603	31.12278557
7.958333492	31.13837051
7.974999905	31.10026741
7.991666794	31.03135681
8.008333206	31.27270508
8.024999619	31.09177399
8.041666985	31.15872574
8.058333397	31.1113205
8.074999809	31.18956184
8.091666222	31.13519096
8.108333588	31.06889153
8.125	31.11268044
8.141666412	31.06891632
8.158333778	31.10002899
8.175000191	31.27767563
8.191666603	31.20319176
8.208333015	31.19010353
8.225000381	31.29789543
8.241666794	31.19636154
8.258333206	31.26883888
8.274999619	31.20174599
8.291666985	31.31186676
8.308333397	31.26076889
8.324999809	31.1108532
8.341666222	31.27939987
8.358333588	31.33543205
8.375	31.23457336
8.391666412	31.2564888
8.408333778	31.18605995
8.425000191	31.35744095
8.441666603	31.33315277
8.458333015	31.23167992
8.475000381	31.29806709
8.491666794	31.26263618
8.508333206	31.38806343
8.524999619	31.24692726
8.541666985	31.28322983
8.558333397	31.38235283
8.574999809	31.40139198
8.591666222	31.39779663
8.608333588	31.35429382
8.625	31.34799004
8.641666412	31.39105415
8.658333778	31.36093521
8.675000191	31.40510178
8.691666603	31.11326408
8.708333015	31.36322594
8.725000381	31.28863907
8.741666794	31.43627548
8.758333206	31.31376266
8.774999619	31.43825722
8.791666985	31.19603539
8.808333397	31.36374092
8.824999809	31.31252861
8.841666222	31.23409843
8.858333588	31.26838112
8.875	31.3300972
8.891666412	31.37026405
8.908333778	31.35792923
8.925000191	31.40199471
8.941666603	31.36435509
8.958333015	31.44232941
8.975000381	31.2122879
8.991666794	31.33884811
9.008333206	31.17010117
9.024999619	31.25721931
9.041666985	31.35672951
9.058333397	31.238657
9.074999809	31.30713844
9.091666222	31.4444313
9.108333588	31.46971321
9.125	31.50732803
9.141666412	31.41189766
9.158333778	31.42435455
9.175000191	31.33721733
9.191666603	31.44906807
9.208333015	31.44533539
9.225000381	31.30431938
9.241666794	31.32851791
9.258333206	31.38941956
9.274999619	31.44019127
9.291666985	31.48344612
9.308333397	31.37282372
9.324999809	31.37326622
9.341666222	31.28195572
9.358333588	31.48217964
9.375	31.44626617
9.391666412	31.3624115
9.408333778	31.50359917
9.425000191	31.44105911
9.441666603	31.36138535
9.458333015	31.30949211
9.475000381	31.41891861
9.491666794	31.49528503
9.508333206	31.4987011
9.524999619	31.37706566
9.541666985	31.40112305
9.558333397	31.5014019
9.574999809	31.36604309
9.591666222	31.45238304
9.608333588	31.42414665
9.625	31.40345192
9.641666412	31.33346939
9.658333778	31.58656883
9.675000191	31.44044876
9.691666603	31.50917244
9.708333015	31.51673126
9.725000381	31.52552986
9.741666794	31.49808121
9.758333206	31.54335594
9.774999619	31.50561905
9.791666985	31.4529171
9.808333397	31.4287796
9.824999809	31.55166626
9.841666222	31.38804054
9.858333588	31.57525063
9.875	31.44104767
9.891666412	31.45354652
9.908333778	31.55361176
9.925000191	31.46878242
9.941666603	31.55032539
9.958333015	31.60165215
9.975000381	31.53504372
9.991666794	31.51312065
10.00833321	31.54072189
10.02499962	31.69306755
10.04166698	31.49812698
10.0583334	31.64169884
10.07499981	31.44667244
10.09166622	31.54150391
10.10833359	31.46350479
10.125	31.51585579
10.14166641	31.53842735
10.15833378	31.66047859
10.17500019	31.63368225
10.1916666	31.45796013
10.20833302	31.50172234
10.22500038	31.53093529
10.24166679	31.56499481
10.25833321	31.59341621
10.27499962	31.48969269
10.29166698	31.72994804
10.3083334	31.50164032
10.32499981	31.65860939
10.34166622	31.64620781
10.35833359	31.42743492
10.375	31.66880798
10.39166641	31.60061264
10.40833378	31.61973953
10.42500019	31.60145187
10.4416666	31.68070221
10.45833302	31.48552322
10.47500038	31.61830139
10.49166679	31.5715065
10.50833321	31.5181942
10.52499962	31.67478752
10.54166698	31.68582535
10.5583334	31.67992783
10.57499981	31.630476
10.59166622	31.65545654
10.60833359	31.48540878
10.625	31.46554947
10.64166641	31.59532356
10.65833378	31.59317017
10.67500019	31.66181946
10.6916666	31.69547462
10.70833302	31.70441437
10.72500038	31.68417549
10.74166679	31.62415695
10.75833321	31.61054802
10.77499962	31.75093269
10.79166698	31.6427269
10.8083334	31.63770294
10.82499981	31.70102501
10.84166622	31.80446434
10.85833359	31.58740997
10.875	31.62970352
10.89166641	31.69670296
10.90833378	31.72771645
10.92500019	31.52499008
10.9416666	31.79109764
10.95833302	31.60380936
10.97500038	31.77626419
10.99166679	31.74869347
11.00833321	31.72724724
11.02499962	31.79473495
11.04166698	31.71723747
11.0583334	31.75170708
11.07499981	31.68833542
11.09166622	31.67023468
11.10833359	31.82823563
11.125	31.52439308
11.14166641	31.7816925
11.15833378	31.58513832
11.17500019	31.73425865
11.1916666	31.7693615
11.20833302	31.63209915
11.22500038	31.70147514
11.24166679	31.71026421
11.25833321	31.75113678
11.27499962	31.82248688
11.29166698	31.94220352
11.3083334	31.85195923
11.32499981	31.66645432
11.34166622	31.75164032
11.35833359	31.67019844
11.375	31.75388718
11.39166641	31.77687836
11.40833378	31.66412163
11.42500019	31.70402336
11.4416666	31.84030533
11.45833302	31.6649704
11.47500038	31.74019241
11.49166679	31.71148109
11.50833321	31.84323311
11.52499962	31.79217529
11.54166698	31.70425415
11.5583334	31.78458595
11.57499981	31.83496284
11.59166622	31.81240654
11.60833359	31.69947433
11.625	31.79970741
11.64166641	31.89605904
11.65833378	31.78538704
11.67500019	31.84158325
11.6916666	31.80674553
11.70833302	31.75772285
11.72500038	31.85699844
11.74166679	31.81058502
11.75833321	31.89475822
11.77499962	31.9360466
11.79166698	31.8158493
11.8083334	31.85790825
11.82499981	31.92609596
11.84166622	31.90315056
11.85833359	31.84477997
11.875	31.86456108
11.89166641	31.76813889
11.90833378	31.83822632
11.92500019	31.93590355
11.9416666	31.94717026
11.95833302	31.9379158
11.97500038	31.91404343
11.99166679	31.88941574
12.00833321	31.94129562
12.02499962	31.77671051
12.04166698	31.75045967
12.0583334	31.9066391
12.07499981	31.94265747
12.09166622	31.93540192
12.10833359	31.94671059
12.125	31.96835136
12.14166641	32.02264404
12.15833378	31.98480606
12.17500019	31.93328857
12.1916666	31.89070511
12.20833302	31.85956192
12.22500038	31.74020767
12.24166679	31.84788322
12.25833321	31.83685684
12.27499962	31.98889923
12.29166698	31.81494713
12.3083334	31.98167229
12.32499981	31.79414558
12.34166622	31.88123512
12.35833359	32.00345612
12.375	31.94431305
12.39166641	31.87793541
12.40833378	31.95093155
12.42500019	31.97602463
12.4416666	31.8934803
12.45833302	31.84628487
12.47500038	31.966959
12.49166679	31.93780708
12.50833321	31.90114784
12.52499962	32.06021881
12.54166698	31.96860886
12.5583334	31.98038864
12.57499981	31.97043419
12.59166622	31.84418297
12.60833359	31.94398117
12.625	31.86571503
12.64166641	31.9093399
12.65833378	32.03312683
12.67500019	32.04256821
12.6916666	31.99620247
12.70833302	32.00272369
12.72500038	31.97862625
12.74166679	32.0521698
12.75833321	31.96395111
12.77499962	31.9417038
12.79166698	31.91838074
12.8083334	32.0317955
12.82499981	32.05090332
12.84166622	32.03193665
12.85833359	31.97766495
12.875	31.96873093
12.89166641	31.94196129
12.90833378	32.03795242
12.92500019	32.14531708
12.9416666	32.0185051
12.95833302	32.0501976
12.97500038	32.05301285
12.99166679	32.08415222
13.00833321	32.09791565
13.02499962	32.11562729
13.04166698	32.04279709
13.0583334	32.15908813
13.07499981	32.11108017
13.09166622	32.12896729
13.10833359	32.16566849
13.125	31.99188423
13.14166641	32.02925491
13.15833378	32.12004089
13.17500019	32.13690567
13.1916666	32.10572815
13.20833302	32.21811676
13.22500038	32.06455994
13.24166679	32.12576675
13.25833321	32.09608078
13.27499962	32.03817368
13.29166698	32.12198639
13.3083334	32.15818024
13.32499981	32.1624794
13.34166622	32.16286087
13.35833359	32.14380646
13.375	32.04240036
13.39166641	32.18899918
13.40833378	32.17101288
13.42500019	32.13711929
13.4416666	32.12440109
13.45833302	32.08676529
13.47500038	32.09415436
13.49166679	32.23474884
13.50833321	32.14409256
13.52499962	32.2158432
13.54166698	32.03190613
13.5583334	31.99848175
13.57499981	32.14818573
13.59166622	32.15480042
13.60833359	32.25615692
13.625	32.09344101
13.64166641	32.12539291
13.65833378	32.1059494
13.67500019	32.21575928
13.6916666	32.16734695
13.70833302	32.23719788
13.72500038	32.25819397
13.74166679	32.1928215
13.75833321	32.17361069
13.77499962	32.13209915
13.79166698	32.23047638
13.8083334	32.1869812
13.82499981	32.16237259
13.84166622	32.15448761
13.85833359	32.11556244
13.875	32.22782516
13.89166641	32.13412476
13.90833378	32.17553329
13.92500019	32.05172729
13.9416666	32.22168732
13.95833302	32.2684021
13.97500038	32.19227219
13.99166679	32.16214752
14.00833321	32.17790985
14.02499962	32.22655487
14.04166698	32.16643524
14.0583334	32.17148972
14.07499981	32.21710587
14.09166622	32.1672554
14.10833359	32.32429123
14.125	32.25100327
14.14166641	32.11852264
14.15833378	32.30316925
14.17500019	32.14597702
14.1916666	32.14409637
14.20833302	32.29196167
14.22500038	32.3248558
14.24166679	32.2531395
14.25833321	32.32230759
14.27499962	32.25488281
14.29166698	32.20021439
14.3083334	32.25284195
14.32499981	32.09778976
14.34166622	32.1813736
14.35833359	32.12393951
14.375	32.17147446
14.39166641	32.294487
14.40833378	32.27062225
14.42500019	32.3382988
14.4416666	32.16794205
14.45833302	32.26144791
14.47500038	32.36253738
14.49166679	32.1420517
14.50833321	32.29732513
14.52499962	32.35852814
14.54166698	32.15238953
14.5583334	32.341465
14.57499981	32.31719208
14.59166622	32.29010391
14.60833359	32.19287872
14.625	32.23891068
14.64166641	32.28501129
14.65833378	32.2401619
14.67500019	32.3767662
14.6916666	32.10879898
14.70833302	32.28696442
14.72500038	32.20780563
14.74166679	32.30647278
14.75833321	32.21534348
14.77499962	32.24613571
14.79166698	32.2585907
14.8083334	32.41035461
14.82499981	32.26921082
14.84166622	32.15889359
14.85833359	32.221138
14.875	32.23931122
14.89166641	32.38417435
14.90833378	32.15096664
14.92500019	32.34618378
14.9416666	32.3980217
14.95833302	32.17241287
14.97500038	32.20544052
14.99166679	32.26832581
15.00833321	32.35225677
15.02499962	32.4358139
15.04166698	32.35078049
15.0583334	32.2754097
15.07499981	32.18485641
15.09166622	32.35929489
15.10833359	32.32334137
15.125	32.28761292
15.14166641	32.18301773
15.15833378	32.26301956
15.17500019	32.34439087
15.1916666	32.23464584
15.20833302	32.28821945
15.22500038	32.3518486
15.24166679	32.22338867
15.25833321	32.31656265
15.27499962	32.25498199
15.29166698	32.36615753
15.3083334	32.31906891
15.32499981	32.32012939
15.34166622	32.19501114
15.35833359	32.36774063
15.375	32.30321121
15.39166641	32.31521225
15.40833378	32.45654678
15.42500019	32.38961029
15.4416666	32.35009384
15.45833302	32.1670723
15.47500038	32.22205734
15.49166679	32.40414429
15.50833321	32.36506271
15.52499962	32.39683914
15.54166698	32.32208633
15.5583334	32.27506638
15.57499981	32.19586563
15.59166622	32.13319778
15.60833359	32.38528824
15.625	32.31912613
15.64166641	32.39315414
15.65833378	32.35181427
15.67500019	32.28156281
15.6916666	32.27157974
15.70833302	32.28937912
15.72500038	32.24858093
15.74166679	32.3878212
15.75833321	32.33940506
15.77499962	32.47557831
15.79166698	32.19033432
15.8083334	32.43932343
15.82499981	32.40776825
15.84166622	32.28590775
15.85833359	32.26416397
15.875	32.29998779
15.89166641	32.22629547
15.90833378	32.38848877
15.92500019	32.44707108
15.9416666	32.37532806
15.95833302	32.45882034
15.97500038	32.34520721
15.99166679	32.48316193
16.00833321	32.35781097
16.02499962	32.33824158
16.04166603	32.43561554
16.05833244	32.30150604
16.07500076	32.34594345
16.09166718	32.33228683
16.10833359	32.27606583
16.125	32.3497963
16.14166641	32.47422409
16.15833282	32.44997025
16.17499924	32.33309555
16.19166756	32.47237015
16.20833397	32.30022812
16.22500038	32.42842865
16.24166679	32.32202911
16.25833321	32.51831818
16.27499962	32.38014984
16.29166603	32.38206482
16.30833244	32.32500839
16.32500076	32.37375259
16.34166718	32.35554886
16.35833359	32.46804047
16.375	32.41977692
16.39166641	32.50509262
16.40833282	32.2934761
16.42499924	32.39425659
16.44166756	32.3924408
16.45833397	32.33989334
16.47500038	32.36900711
16.49166679	32.40462494
16.50833321	32.41462708
16.52499962	32.35680389
16.54166603	32.30799866
16.55833244	32.44433594
16.57500076	32.60753632
16.59166718	32.41360474
16.60833359	32.40408325
16.625	32.44078445
16.64166641	32.30082703
16.65833282	32.28982925
16.67499924	32.42390442
16.69166756	32.46261597
16.70833397	32.30560303
16.72500038	32.44135284
16.74166679	32.40187454
16.75833321	32.40176392
16.77499962	32.44539261
16.79166603	32.53929138
16.80833244	32.54937363
16.82500076	32.43154144
16.84166718	32.35580063
16.85833359	32.40343475
16.875	32.36626434
16.89166641	32.45567322
16.90833282	32.3599205
16.92499924	32.45664215
16.94166756	32.51144409
16.95833397	32.56777573
16.97500038	32.35623169
16.99166679	32.47538376
17.00833321	32.38751602
17.02499962	32.5380249
17.04166603	32.39562225
17.05833244	32.41696167
17.07500076	32.32070923
17.09166718	32.40427017
17.10833359	32.42802048
17.125	32.48445511
17.14166641	32.5085144
17.15833282	32.46633911
17.17499924	32.40643311
17.19166756	32.28565216
17.20833397	32.47360611
17.22500038	32.53038406
17.24166679	32.53948975
17.25833321	32.38727951
17.27499962	32.4763031
17.29166603	32.54803467
17.30833244	32.43561172
17.32500076	32.44737244
17.34166718	32.58478928
17.35833359	32.40177917
17.375	32.54270172
17.39166641	32.51374435
17.40833282	32.41773987
17.42499924	32.5217247
17.44166756	32.53653336
17.45833397	32.48103333
17.47500038	32.48971176
17.49166679	32.49505997
17.50833321	32.42395782
17.52499962	32.53160477
17.54166603	32.51059341
17.55833244	32.42688751
17.57500076	32.31329727
17.59166718	32.43072128
17.60833359	32.53473282
17.625	32.49370575
17.64166641	32.6058197
17.65833282	32.59419632
17.67499924	32.45278931
17.69166756	32.4741478
17.70833397	32.5487442
17.72500038	32.6015892
17.74166679	32.44677734
17.75833321	32.41234207
17.77499962	32.5465889
17.79166603	32.64969635
17.80833244	32.63757324
17.82500076	32.60960007
17.84166718	32.56665421
17.85833359	32.4458847
17.875	32.32991409
17.89166641	32.58685303
17.90833282	32.62830353
17.92499924	32.64196777
17.94166756	32.48194122
17.95833397	32.54761887
17.97500038	32.57212067
17.99166679	32.52732086
18.00833321	32.51580048
18.02499962	32.4702301
18.04166603	32.58710098
18.05833244	32.54296112
18.07500076	32.43502045
18.09166718	32.58300781
18.10833359	32.52028275
18.125	32.5562439
18.14166641	32.47727966
18.15833282	32.43143082
18.17499924	32.49355316
18.19166756	32.63428497
18.20833397	32.55750656
18.22500038	32.56095123
18.24166679	32.42347336
18.25833321	32.64086151
18.27499962	32.57421494
18.29166603	32.54839706
18.30833244	32.56467819
18.32500076	32.61125565
18.34166718	32.54779434
18.35833359	32.60236359
18.375	32.54183197
18.39166641	32.59421921
18.40833282	32.6605835
18.42499924	32.55728531
18.44166756	32.54739761
18.45833397	32.65782547
18.47500038	32.61031342
18.49166679	32.57870483
18.50833321	32.53930283
18.52499962	32.6271286
18.54166603	32.58917236
18.55833244	32.53482437
18.57500076	32.51005173
18.59166718	32.5651741
18.60833359	32.50860596
18.625	32.59344864
18.64166641	32.5969162
18.65833282	32.70479965
18.67499924	32.5736084
18.69166756	32.54310226
18.70833397	32.55620956
18.72500038	32.64684677
18.74166679	32.57909012
18.75833321	32.58513641
18.77499962	32.5414772
18.79166603	32.58600998
18.80833244	32.5855751
18.82500076	32.71788788
18.84166718	32.55659485
18.85833359	32.54006195
18.875	32.58755112
18.89166641	32.71939087
18.90833282	32.55529404
18.92499924	32.42704773
18.94166756	32.60167694
18.95833397	32.67041397
18.97500038	32.631073
18.99166679	32.56207657
19.00833321	32.69609833
19.02499962	32.55895615
19.04166603	32.5308342
19.05833244	32.6707077
19.07500076	32.77893066
19.09166718	32.70131302
19.10833359	32.7285347
19.125	32.78341675
19.14166641	32.66890335
19.15833282	32.68378067
19.17499924	32.6385498
19.19166756	32.57011414
19.20833397	32.70339203
19.22500038	32.62818527
19.24166679	32.65310669
19.25833321	32.56001282
19.27499962	32.63996887
19.29166603	32.71893692
19.30833244	32.61628342
19.32500076	32.86372375
19.34166718	32.78842545
19.35833359	32.65333176
19.375	32.6913147
19.39166641	32.82099533
19.40833282	32.6831398
19.42499924	32.69853973
19.44166756	32.59253311
19.45833397	32.62347412
19.47500038	32.6530838
19.49166679	32.73501968
19.50833321	32.72857285
19.52499962	32.59922791
19.54166603	32.68523026
19.55833244	32.54801178
19.57500076	32.60342026
19.59166718	32.55158234
19.60833359	32.70437622
19.625	32.60058594
19.64166641	32.76567078
19.65833282	32.59395981
19.67499924	32.54260254
19.69166756	32.68802261
19.70833397	32.7113266
19.72500038	32.65882492
19.74166679	32.71106339
19.75833321	32.74751282
19.77499962	32.72174072
19.79166603	32.64438248
19.80833244	32.82398224
19.82500076	32.68798828
19.84166718	32.73768234
19.85833359	32.81735611
19.875	32.70607758
19.89166641	32.64395523
19.90833282	32.69206619
19.92499924	32.82793808
19.94166756	32.78708267
19.95833397	32.69073868
19.97500038	32.64306259
19.99166679	32.76851654
20.00833321	32.68431473
20.02499962	32.68476105
20.04166603	32.63441086
20.05833244	32.68988419
20.07500076	32.6242218
20.09166718	32.71766663
20.10833359	32.75505447
20.125	32.80680084
20.14166641	32.66593933
20.15833282	32.82237625
20.17499924	32.72959137
20.19166756	32.70111847
20.20833397	32.71720886
20.22500038	32.68764496
20.24166679	32.81977463
20.25833321	32.80699158
20.27499962	32.71274948
20.29166603	32.90998459
20.30833244	32.52017593
20.32500076	32.70495987
20.34166718	32.78462219
20.35833359	32.70727158
20.375	32.88640213
20.39166641	32.72859192
20.40833282	32.71314621
20.42499924	32.68757629
20.44166756	32.73212433
20.45833397	32.77711868
20.47500038	32.72735214
20.49166679	32.68229294
20.50833321	32.61898804
20.52499962	32.82175064
20.54166603	32.73244858
20.55833244	32.79312515
20.57500076	32.8326416
20.59166718	32.83069992
20.60833359	32.71973419
20.625	32.79230499
20.64166641	32.72504807
20.65833282	32.69274902
20.67499924	32.88708115
20.69166756	32.81278992
20.70833397	32.87559128
20.72500038	32.67961502
20.74166679	32.69738007
20.75833321	32.80615234
20.77499962	32.66075897
20.79166603	32.67050552
20.80833244	32.75721359
20.82500076	32.8930397
20.84166718	32.6881485
20.85833359	32.73668671
20.875	32.77004242
20.89166641	32.70969009
20.90833282	32.80908203
20.92499924	32.72742462
20.94166756	32.71444321
20.95833397	32.71426392
20.97500038	32.92657852
20.99166679	32.84044647
21.00833321	32.83851624
21.02499962	32.70807266
21.04166603	32.86579895
21.05833244	32.75052261
21.07500076	32.71139145
21.09166718	32.5593071
21.10833359	32.77486801
21.125	32.86040497
21.14166641	32.8888855
21.15833282	32.77638245
21.17499924	32.69008636
21.19166756	32.77440643
21.20833397	32.86458588
21.22500038	32.78826523
21.24166679	32.82203674
21.25833321	32.96127701
21.27499962	32.85531616
21.29166603	32.82553864
21.30833244	32.77272415
21.32500076	32.8679657
21.34166718	32.80561829
21.35833359	32.86430359
21.375	32.8897171
21.39166641	32.83893585
21.40833282	32.77663422
21.42499924	32.86735916
21.44166756	32.74032593
21.45833397	32.82884216
21.47500038	32.91867828
21.49166679	32.92241669
21.50833321	32.91600418
21.52499962	32.86239624
21.54166603	32.79983902
21.55833244	32.81490326
21.57500076	32.87527847
21.59166718	32.90366364
21.60833359	32.93639374
21.625	32.95211792
21.64166641	32.85877609
21.65833282	32.82375336
21.67499924	32.77847672
21.69166756	32.91053772
21.70833397	32.71471405
21.72500038	32.90871429
21.74166679	32.79263306
21.75833321	32.8117218
21.77499962	32.73579407
21.79166603	32.91640091
21.80833244	32.82587051
21.82500076	32.84106827
21.84166718	32.84916687
21.85833359	32.85388184
21.875	32.85224915
21.89166641	32.90293503
21.90833282	32.81786728
21.92499924	32.84562683
21.94166756	32.85845947
21.95833397	32.795681
21.97500038	32.86419296
21.99166679	32.90814209
22.00833321	32.88495255
22.02499962	32.83556366
22.04166603	32.77686691
22.05833244	32.8857193
22.07500076	32.83621597
22.09166718	32.84495163
22.10833359	32.84069443
22.125	32.87435913
22.14166641	32.8720932
22.15833282	32.93685532
22.17499924	32.825737
22.19166756	32.81364822
22.20833397	32.88774872
22.22500038	32.75347137
22.24166679	32.76773453
22.25833321	33.00397873
22.27499962	32.8380127
22.29166603	32.82221222
22.30833244	33.1484642
22.32500076	32.83434296
22.34166718	32.91098404
22.35833359	32.92203903
22.375	32.86864471
22.39166641	32.90416336
22.40833282	32.89294052
22.42499924	32.91075897
22.44166756	32.85663986
22.45833397	32.83072662
22.47500038	32.86644745
22.49166679	32.8571701
22.50833321	32.80941391
22.52499962	32.97237396
22.54166603	32.96937561
22.55833244	32.95666504
22.57500076	32.78181839
22.59166718	32.75203323
22.60833359	32.90994644
22.625	32.9525795
22.64166641	32.96102524
22.65833282	32.99575424
22.67499924	32.8712616
22.69166756	32.87735748
22.70833397	32.99853134
22.72500038	32.89135361
22.74166679	32.97852325
22.75833321	32.9572258
22.77499962	32.97087097
22.79166603	32.82159805
22.80833244	32.92075729
22.82500076	32.99447632
22.84166718	32.77246094
22.85833359	32.99607849
22.875	32.92553711
22.89166641	32.86380768
22.90833282	32.81237793
22.92499924	32.91697311
22.94166756	32.99315643
22.95833397	32.86047745
22.97500038	32.88520432
22.99166679	32.96403122
23.00833321	33.01551819
Sample1
Sample1
Collection Time: 3/24/2022 1:11:32 AM
Operator Name :
Kinetics Software Version: 1.1(133)
Parameter List :
Report Time: Thu 24 Mar 01:11:32 AM 2022
Software version: 1.1(133)
Operator:
Instrument Parameters
Instrument Cary Eclipse
Instrument Serial Number EL06073805
Data mode Fluorescence
Ex. wavelength (nm) 524.00
Em. wavelength (nm) 538.00
Ex. Slit (nm) 2.5
Em. Slit (nm) 5
Averaging Time (s) 1.0000
Cycle time(min) 0.0000
Stop time(min) 23.0000
Emission filter Open
Excitation Filter Auto
PMT voltage (V) Medium
Temperature control
Device Single Cell Peltier
Set temperature (°C) 37.00
Monitor Block
Comments:
Method Log :
Method Name : D:\Yanykin\methods\37 ãðàäóñîâ äëÿ ïðåïàðàòîâ áåç îñàæäåíèÿ 21 ìèíóòà.FMKN
Date/Time stamp: 4/9/2019 2:06:39 PM
Method Modifications:
Auto Temp Setting Changed: 30.01.2015 17:12:16	Old:OFF	New:ON
Monitoring device: Changed: 30.01.2015 17:12:16	Old:PCB 150	New:Block
Block Temp Changed: 30.01.2015 17:12:16	Old: 20.00	New: 37.00
Block (°C): Changed: 30.01.2015 17:12:16	Old:OFF	New:ON
Excitation Wavelength Changed: 30.01.2015 17:12:16	Old: 400.00	New: 524.00
Emission Wavelength Changed: 30.01.2015 17:12:16	Old: 600.00	New: 560.00
Ave. time (s): Changed: 30.01.2015 17:12:16	Old:0.10000	New:10.00000
Ave. time (s): Changed: 30.01.2015 17:17:01	Old:10.00000	New:1.00000
Stop Time 1 Changed: 30.01.2015 17:17:01	Old: 1.0000	New:10.0000
Emission Wavelength Changed: 05.02.2015 17:12:02	Old: 560.00	New: 538.00
Ex. Slit Width (nm): Changed: 05.02.2015 17:12:02	Old:5	New:2.5
Auto Temp Setting Changed: 05.02.2015 17:12:26	Old:ON	New:OFF
Block (°C): Changed: 05.02.2015 17:12:26	Old:ON	New:OFF
Current Method Changed: 06.02.2015 12:22:04	Old:D:\Yanykin\methods\1.FMKN	New:D:\Yanykin\methods\kinetics.FMKN
Monitoring device: Changed: 06.02.2015 12:22:30	Old:Block	New:PCB 150
Ave. time (s): Changed: 06.02.2015 12:23:20	Old:1.00000	New:0.05000
Ave. time (s): Changed: 06.02.2015 12:24:27	Old:0.05000	New:5.00000
Stop Time 1 Changed: 06.02.2015 12:24:27	Old:10.0000	New:240.0000
Stop Time 1 Changed: 06.02.2015 12:25:30	Old:240.0000	New: 1.0000
X mode Changed: 06.02.2015 12:26:22	Old:min	New:sec
Stop Time 1 Changed: 06.02.2015 12:26:22	Old: 1.0000	New:60.0000
X mode Changed: 06.02.2015 12:27:19	Old:sec	New:min
Ave. time (s): Changed: 06.02.2015 12:27:19	Old:5.00000	New:60.00000
Stop Time 1 Changed: 06.02.2015 12:27:19	Old:60.0000	New:240.0000
Auto Temp Setting Changed: 19.02.2015 12:02:05	Old:OFF	New:ON
Block (°C): Changed: 19.02.2015 12:02:05	Old:OFF	New:ON
Ave. time (s): Changed: 19.02.2015 12:02:05	Old:60.00000	New:1.00000
Stop Time 1 Changed: 19.02.2015 12:02:05	Old:240.0000	New:180.0000
Monitoring device: Changed: 2/26/2015 4:25:28 PM	Old:PCB 150	New:Block
Stop Time 1 Changed: 2/26/2015 4:25:28 PM	Old:180.0000	New:90.0000
Y min Changed: 2/27/2015 9:51:23 AM	Old: 0.0000	New: 100.0000
Y max Changed: 2/27/2015 9:51:23 AM	Old: 1000.0000	New: 300.0000
Stop Time 1 Changed: 3/19/2019 2:36:44 PM	Old:90.0000	New:21.0000
Y min Changed: 4/1/2019 10:06:02 AM	Old: 100.0000	New: 0.0000
Y max Changed: 4/1/2019 10:06:02 AM	Old: 300.0000	New: 100.0000
Stop Time 1 Changed: 4/1/2019 10:06:17 AM	Old:21.0000	New:23.0000
Y min Changed: 4/9/2019 2:06:23 PM	Old: 0.0000	New: 30.0000
Y max Changed: 4/9/2019 2:06:23 PM	Old: 100.0000	New: 60.0000
End Method Modifications
