# Supplementary material for: Carotenoid-dependent singlet oxygen photogeneration in light-harvesting complex 2 of Ectothiorhodospira haloalkaliphila leads to the formation of organic hydroperoxides and damage to both pigments and protein matrix
Source: PeerJ. 2024 Jan 16;12:e16615. doi: 10.7717/peerj.16615 (PMC10798160; doi:10.7717/peerj.16615)
Supplement: Supplemental Information 16 — Kinetics of the Spy-LHP fluorescence related to its oxidation by peroxides photoproduced during a 20-min illumination of LH2 preparations (83.5 nM) from Ectothiorhodospira haloalkaliphila with blue–green light (375 > λ >600 nm, 650 µmol photon s −1 m −2) in the presence of 10 mM L-histidine. [file peerj-12-16615-s016.csv]

Sample2
Time (min)	Intensity (a.u.)
0.008333333768	43.29560852
0.02500000037	43.15488052
0.04166666791	43.2346611
0.05833333358	43.262043
0.07500000298	43.21437836
0.09166666865	43.14768982
0.1083333343	43.05126953
0.125	43.09807968
0.1416666657	43.12333679
0.1583333313	43.09823608
0.174999997	43.09870529
0.1916666627	43.0288887
0.2083333284	42.85572433
0.224999994	43.04521942
0.2416666597	42.96411133
0.2583333254	42.91609192
0.275000006	43.04889297
0.2916666567	42.98163605
0.3083333373	42.80837631
0.3249999881	42.80183029
0.3416666687	43.02832413
0.3583333194	43.0357132
0.375	42.81787491
0.3916666806	42.92447281
0.4083333313	42.81747055
0.4250000119	42.8802948
0.4416666627	42.82091522
0.4583333433	42.80247498
0.474999994	42.98369598
0.4916666746	42.90235519
0.5083333254	42.88421631
0.5249999762	42.89112854
0.5416666865	42.78728485
0.5583333373	42.92854309
0.5749999881	42.78720856
0.5916666389	42.70450974
0.6083333492	42.80947495
0.625	42.64840698
0.6416666508	42.81904984
0.6583333611	42.63539886
0.6750000119	42.60491943
0.6916666627	42.68663025
0.7083333135	42.67660522
0.7250000238	42.61058044
0.7416666746	42.7841301
0.7583333254	42.70893097
0.7749999762	42.70702362
0.7916666865	42.5213356
0.8083333373	42.71382523
0.8249999881	42.63719559
0.8416666389	42.65018082
0.8583333492	42.61283875
0.875	42.62694931
0.8916666508	42.4236145
0.9083333611	42.6582489
0.9250000119	42.75413513
0.9416666627	42.54172516
0.9583333135	42.4946785
0.9750000238	42.57315826
0.9916666746	42.43800735
1.008333325	42.46041489
1.024999976	42.62884521
1.041666627	42.47575378
1.058333278	42.55884933
1.075000048	42.56982803
1.091666698	42.68747711
1.108333349	42.62046432
1.125	42.42560959
1.141666651	42.54896164
1.158333302	42.4068222
1.174999952	42.65087891
1.191666722	42.69665909
1.208333373	42.64979935
1.225000024	42.50548935
1.241666675	42.50951767
1.258333325	42.58226776
1.274999976	42.67677307
1.291666627	42.51310349
1.308333278	42.442173
1.325000048	42.54656982
1.341666698	42.61213303
1.358333349	42.54965973
1.375	42.60111618
1.391666651	42.60677338
1.408333302	42.56799316
1.424999952	42.66764069
1.441666722	42.36359406
1.458333373	42.44839859
1.475000024	42.72596741
1.491666675	42.56292725
1.508333325	42.4962616
1.524999976	42.49105072
1.541666627	42.58474731
1.558333278	42.51698303
1.575000048	42.71904755
1.591666698	42.47982407
1.608333349	42.47283936
1.625	42.38489151
1.641666651	42.64994431
1.658333302	42.53073883
1.674999952	42.49914169
1.691666722	42.57422256
1.708333373	42.61914825
1.725000024	42.54149246
1.741666675	42.56550598
1.758333325	42.56163788
1.774999976	42.54359055
1.791666627	42.53802109
1.808333278	42.56375122
1.825000048	42.60004044
1.841666698	42.55483627
1.858333349	42.48044205
1.875	42.44995117
1.891666651	42.43347168
1.908333302	42.61764908
1.924999952	42.40109634
1.941666722	42.55223083
1.958333373	42.56718445
1.975000024	42.37002945
1.991666675	42.63665009
2.008333445	42.56127548
2.025000095	42.51869583
2.041666746	42.55183792
2.058333397	42.55762863
2.075000048	42.43916321
2.091666698	42.62937164
2.108333349	42.4168129
2.125	42.40873337
2.141666651	42.57132721
2.158333302	42.49460602
2.174999952	42.42273331
2.191666603	42.75971603
2.208333254	42.48704147
2.224999905	42.40918732
2.241666555	42.54646301
2.258333445	42.39923477
2.275000095	42.58518219
2.291666746	42.43212128
2.308333397	42.64478302
2.325000048	42.59688187
2.341666698	42.70614243
2.358333349	42.5348587
2.375	42.74337769
2.391666651	42.70610809
2.408333302	42.50612259
2.424999952	42.72254181
2.441666603	42.55456924
2.458333254	42.61683273
2.474999905	42.70207977
2.491666555	42.61452866
2.508333445	42.61327362
2.525000095	42.33387375
2.541666746	42.45926285
2.558333397	42.55474472
2.575000048	42.63486481
2.591666698	42.65425873
2.608333349	42.53863144
2.625	42.48656845
2.641666651	42.54850388
2.658333302	42.47675705
2.674999952	42.53435516
2.691666603	42.60704041
2.708333254	42.43478775
2.724999905	42.68311691
2.741666555	42.54619217
2.758333445	42.4074173
2.775000095	42.4363327
2.791666746	42.37770081
2.808333397	42.59803009
2.825000048	42.4041748
2.841666698	42.52733994
2.858333349	42.60243607
2.875	42.46835327
2.891666651	42.56747437
2.908333302	42.41210175
2.924999952	42.7588501
2.941666603	42.52997589
2.958333254	42.43046951
2.974999905	42.47352982
2.991666555	42.53449631
3.008333445	42.35452271
3.025000095	42.59194183
3.041666746	42.60128784
3.058333397	42.44802094
3.075000048	42.6906662
3.091666698	42.33366776
3.108333349	42.53838348
3.125	42.61026382
3.141666651	42.57276535
3.158333302	42.48526382
3.174999952	42.59648895
3.191666603	42.62700653
3.208333254	42.56470108
3.224999905	42.75375366
3.241666555	42.22089386
3.258333445	42.32615662
3.275000095	39.87657166
3.291666746	38.0859108
3.308333397	36.64896011
3.325000048	36.1624794
3.341666698	35.45683289
3.358333349	34.74904633
3.375	34.66716766
3.391666651	34.70602417
3.408333302	34.73615646
3.424999952	34.70026016
3.441666603	34.69670105
3.458333254	34.81143951
3.474999905	34.65958786
3.491666555	34.74627304
3.508333445	34.83038712
3.525000095	34.85609818
3.541666746	34.8000946
3.558333397	34.79469299
3.575000048	34.89757919
3.591666698	34.85712051
3.608333349	34.90042877
3.625	34.89710617
3.641666651	34.98258591
3.658333302	34.95795059
3.674999952	35.06771851
3.691666603	34.92699814
3.708333254	35.11869049
3.724999905	35.18200684
3.741666555	34.98080826
3.758333445	35.2443924
3.775000095	35.15747833
3.791666746	35.1427269
3.808333397	35.17135239
3.825000048	35.1006813
3.841666698	35.19042587
3.858333349	35.16889191
3.875	35.30117416
3.891666651	35.25209808
3.908333302	35.31375504
3.924999952	35.29315186
3.941666603	35.42208862
3.958333254	35.39735413
3.974999905	35.39531708
3.991666555	35.31910706
4.008333206	35.36183929
4.025000095	35.56086349
4.041666508	35.4475174
4.058333397	35.49226761
4.074999809	35.44993973
4.091666698	35.64615631
4.108333111	35.39096451
4.125	35.47395706
4.141666889	35.54674911
4.158333302	35.53063583
4.175000191	35.59501266
4.191666603	35.54214859
4.208333492	35.66729355
4.224999905	35.49729156
4.241666794	35.6802063
4.258333206	35.64660645
4.275000095	35.60208893
4.291666508	35.69672394
4.308333397	35.85286713
4.324999809	35.85810089
4.341666698	35.64632797
4.358333111	35.55619812
4.375	35.8200798
4.391666889	35.79139328
4.408333302	35.79210663
4.425000191	35.69750595
4.441666603	35.93994141
4.458333492	35.85169601
4.474999905	35.87175369
4.491666794	35.94965363
4.508333206	36.01476288
4.525000095	35.82479477
4.541666508	36.16254044
4.558333397	35.81300735
4.574999809	36.06847763
4.591666698	35.94842529
4.608333111	35.92718887
4.625	35.99720383
4.641666889	36.03565598
4.658333302	36.11349869
4.675000191	35.90429688
4.691666603	36.16846848
4.708333492	36.09179306
4.724999905	36.03556824
4.741666794	35.98351288
4.758333206	36.00035858
4.775000095	36.15505981
4.791666508	36.19816971
4.808333397	36.30827713
4.824999809	36.11207962
4.841666698	36.20275879
4.858333111	36.21733475
4.875	36.18907166
4.891666889	36.13679886
4.908333302	36.23514557
4.925000191	36.27387619
4.941666603	36.34801483
4.958333492	36.11690521
4.974999905	36.24849319
4.991666794	36.22875977
5.008333206	36.28845978
5.025000095	36.23459244
5.041666508	36.18933105
5.058333397	36.37049866
5.074999809	36.27846146
5.091666698	36.37300491
5.108333111	36.54416656
5.125	36.24102783
5.141666889	36.3780365
5.158333302	36.48449707
5.175000191	36.36378479
5.191666603	36.43215561
5.208333492	36.39126587
5.224999905	36.52507782
5.241666794	36.39030457
5.258333206	36.40341949
5.275000095	36.4517746
5.291666508	36.45754623
5.308333397	36.34960175
5.324999809	36.58968735
5.341666698	36.36019516
5.358333111	36.56761169
5.375	36.52444077
5.391666889	36.49666214
5.408333302	36.45709991
5.425000191	36.59376907
5.441666603	36.6869278
5.458333492	36.60020447
5.474999905	36.62691498
5.491666794	36.74723434
5.508333206	36.66789627
5.525000095	36.74570084
5.541666508	36.67874146
5.558333397	36.76993561
5.574999809	36.63570404
5.591666698	36.55349731
5.608333111	36.67069626
5.625	36.45381927
5.641666889	36.59257126
5.658333302	36.7742424
5.675000191	36.72280502
5.691666603	36.80405807
5.708333492	36.70722198
5.724999905	36.77121735
5.741666794	36.8507309
5.758333206	36.73186493
5.775000095	36.769207
5.791666508	36.85175323
5.808333397	36.95044708
5.824999809	36.66009903
5.841666698	36.68375397
5.858333111	36.82044601
5.875	36.91410446
5.891666889	36.83034134
5.908333302	36.82839584
5.925000191	36.91220474
5.941666603	36.80130005
5.958333492	36.7313385
5.974999905	36.7469368
5.991666794	37.02191162
6.008333206	36.99549484
6.025000095	36.83402252
6.041666508	37.03071976
6.058333397	36.94754028
6.074999809	36.98692703
6.091666698	36.90635681
6.108333111	36.95947266
6.125	37.18098068
6.141666889	37.00087738
6.158333302	36.94786453
6.175000191	36.86776733
6.191666603	37.07518768
6.208333492	36.93470383
6.224999905	37.03145218
6.241666794	37.16963196
6.258333206	37.05234528
6.275000095	37.11053085
6.291666508	37.07915115
6.308333397	37.16066742
6.324999809	37.16218567
6.341666698	36.97998047
6.358333111	37.01077652
6.375	37.15140915
6.391666889	37.11527252
6.408333302	37.13262558
6.425000191	37.17623138
6.441666603	37.13996506
6.458333492	37.06642151
6.474999905	37.07706451
6.491666794	37.26215363
6.508333206	37.12718201
6.525000095	37.02751541
6.541666508	37.02267838
6.558333397	37.10652161
6.574999809	37.07795334
6.591666698	37.26880646
6.608333111	37.06962204
6.625	37.25317001
6.641666889	37.22932434
6.658333302	37.25086212
6.675000191	37.08863068
6.691666603	37.35643005
6.708333492	37.21994019
6.724999905	37.34860611
6.741666794	37.10725021
6.758333206	37.45476532
6.775000095	37.38175583
6.791666508	37.07857132
6.808333397	37.17296982
6.824999809	37.18458176
6.841666698	37.23772049
6.858333111	37.40561676
6.875	37.30365753
6.891666889	37.25688934
6.908333302	37.22312927
6.925000191	37.29077911
6.941666603	37.28152847
6.958333492	37.38951874
6.974999905	37.3027916
6.991666794	37.58045197
7.008333206	37.34223175
7.025000095	37.33584213
7.041666508	37.29609299
7.058333397	37.19981003
7.074999809	37.36413956
7.091666698	37.38728333
7.108333111	37.54337692
7.125	37.24768829
7.141666889	37.44438171
7.158333302	37.45928955
7.175000191	37.35096741
7.191666603	37.53305817
7.208333492	37.41119385
7.224999905	37.35091019
7.241666794	37.62011719
7.258333206	37.46271133
7.275000095	37.46163177
7.291666508	37.44475937
7.308333397	37.5795517
7.324999809	37.47238922
7.341666698	37.60558319
7.358333111	37.49732208
7.375	37.50078583
7.391666889	37.47665024
7.408333302	37.57396317
7.425000191	37.43590164
7.441666603	37.54601669
7.458333492	37.59743118
7.474999905	37.34278488
7.491666794	37.45663834
7.508333206	37.5424118
7.525000095	37.63178635
7.541666508	37.51236725
7.558333397	37.48099899
7.574999809	37.438694
7.591666698	37.41822433
7.608333111	37.57346344
7.625	37.50418854
7.641666889	37.54587173
7.658333302	37.50446701
7.675000191	37.60572815
7.691666603	37.64123917
7.708333492	37.61811066
7.724999905	37.50350571
7.741666794	37.38779831
7.758333206	37.59206772
7.775000095	37.53462601
7.791666508	37.6476593
7.808333397	37.52482986
7.824999809	37.70575714
7.841666698	37.71467209
7.858333111	37.50839615
7.875	37.52481842
7.891666889	37.52477646
7.908333302	37.62151337
7.925000191	37.69534683
7.941666603	37.76016617
7.958333492	37.55338669
7.974999905	37.57286453
7.991666794	37.50824738
8.008333206	37.71446228
8.024999619	37.61962509
8.041666985	37.67495346
8.058333397	37.84108734
8.074999809	37.59152222
8.091666222	37.62239456
8.108333588	37.75888062
8.125	37.81372833
8.141666412	37.61870193
8.158333778	37.77706528
8.175000191	37.65071487
8.191666603	37.46235275
8.208333015	37.7328949
8.225000381	37.67735291
8.241666794	37.62756348
8.258333206	37.75462341
8.274999619	37.69918442
8.291666985	37.70040131
8.308333397	37.82204056
8.324999809	37.6264801
8.341666222	37.82676315
8.358333588	37.74174881
8.375	37.76104736
8.391666412	37.79754639
8.408333778	37.69286728
8.425000191	37.72060776
8.441666603	37.94122696
8.458333015	37.84265137
8.475000381	37.85942078
8.491666794	37.73007584
8.508333206	37.86203766
8.524999619	37.98701477
8.541666985	37.9758873
8.558333397	37.87228394
8.574999809	37.88393021
8.591666222	37.83416367
8.608333588	37.75587463
8.625	37.79162216
8.641666412	37.88111496
8.658333778	37.77045822
8.675000191	37.63298416
8.691666603	37.78170395
8.708333015	37.85518646
8.725000381	37.96483994
8.741666794	37.86547089
8.758333206	37.88097763
8.774999619	37.87728882
8.791666985	37.94998169
8.808333397	37.79321289
8.824999809	37.81129456
8.841666222	37.91269302
8.858333588	37.82379913
8.875	37.94393921
8.891666412	37.88848495
8.908333778	37.71635818
8.925000191	37.94279099
8.941666603	37.95709991
8.958333015	37.99349594
8.975000381	37.77321243
8.991666794	37.82811356
9.008333206	37.93201065
9.024999619	38.01337814
9.041666985	38.13440323
9.058333397	37.95155334
9.074999809	37.91866302
9.091666222	37.90485764
9.108333588	37.95225143
9.125	37.92831039
9.141666412	37.89549637
9.158333778	37.95296478
9.175000191	37.93791962
9.191666603	38.10947418
9.208333015	37.95973206
9.225000381	38.04220581
9.241666794	37.9385376
9.258333206	38.15584183
9.274999619	37.86750031
9.291666985	38.11154175
9.308333397	38.0287056
9.324999809	38.04756927
9.341666222	37.96215439
9.358333588	38.02499771
9.375	37.98207474
9.391666412	37.93877411
9.408333778	37.94952393
9.425000191	38.05432892
9.441666603	37.9545517
9.458333015	38.10967255
9.475000381	37.92606735
9.491666794	37.98571396
9.508333206	37.99031448
9.524999619	38.1507225
9.541666985	38.12555313
9.558333397	38.14235306
9.574999809	37.98433304
9.591666222	38.0397644
9.608333588	38.16788483
9.625	38.10338211
9.641666412	37.93369675
9.658333778	38.10810089
9.675000191	38.04986191
9.691666603	37.95840836
9.708333015	38.12439728
9.725000381	38.03171158
9.741666794	38.07094574
9.758333206	38.06523132
9.774999619	38.06971741
9.791666985	38.01576996
9.808333397	38.15815353
9.824999809	38.06669617
9.841666222	38.09621811
9.858333588	38.29180527
9.875	38.2826004
9.891666412	38.17579269
9.908333778	38.23916245
9.925000191	38.31848526
9.941666603	38.12338257
9.958333015	38.08732224
9.975000381	38.14144897
9.991666794	38.24837494
10.00833321	38.10319138
10.02499962	38.17178345
10.04166698	38.07799149
10.0583334	38.16375732
10.07499981	38.29837418
10.09166622	38.3270874
10.10833359	38.31289673
10.125	38.19804001
10.14166641	38.30399323
10.15833378	38.27164459
10.17500019	38.21173096
10.1916666	38.25004959
10.20833302	38.17422104
10.22500038	38.20968628
10.24166679	38.19013977
10.25833321	38.28614044
10.27499962	38.20323944
10.29166698	38.13668442
10.3083334	38.20950699
10.32499981	38.30994797
10.34166622	38.24213409
10.35833359	38.20800018
10.375	38.33774948
10.39166641	38.18701935
10.40833378	38.2564621
10.42500019	38.09249496
10.4416666	38.18373108
10.45833302	38.26700592
10.47500038	38.21826935
10.49166679	38.4570694
10.50833321	38.33868408
10.52499962	38.30688477
10.54166698	38.3257637
10.5583334	38.24217606
10.57499981	38.42136002
10.59166622	38.32172394
10.60833359	38.4526825
10.625	38.33041382
10.64166641	38.36861038
10.65833378	38.29063797
10.67500019	38.22809982
10.6916666	38.51935577
10.70833302	38.3461647
10.72500038	38.43196487
10.74166679	38.18225861
10.75833321	38.31481934
10.77499962	38.17153168
10.79166698	38.25998306
10.8083334	38.31890869
10.82499981	38.46220398
10.84166622	38.33006668
10.85833359	38.32545853
10.875	38.43674469
10.89166641	38.29861832
10.90833378	38.39215469
10.92500019	38.36852264
10.9416666	38.28422165
10.95833302	38.4111557
10.97500038	38.27453995
10.99166679	38.3711319
11.00833321	38.29365921
11.02499962	38.32966614
11.04166698	38.29534149
11.0583334	38.3914299
11.07499981	38.2306366
11.09166622	38.44207764
11.10833359	38.28964996
11.125	38.33277893
11.14166641	38.30128098
11.15833378	38.51829147
11.17500019	38.39468384
11.1916666	38.46690369
11.20833302	38.2698288
11.22500038	38.32590103
11.24166679	38.66923141
11.25833321	38.58803558
11.27499962	38.43852997
11.29166698	38.47754288
11.3083334	38.49167252
11.32499981	38.4425087
11.34166622	38.42570114
11.35833359	38.47954941
11.375	38.53937149
11.39166641	38.39351273
11.40833378	38.41353989
11.42500019	38.36680222
11.4416666	38.42649078
11.45833302	38.57913971
11.47500038	38.41359711
11.49166679	38.65191269
11.50833321	38.62615585
11.52499962	38.45261383
11.54166698	38.49859238
11.5583334	38.39359283
11.57499981	38.40370941
11.59166622	38.35004044
11.60833359	38.47223282
11.625	38.54201126
11.64166641	38.63904953
11.65833378	38.33908081
11.67500019	38.43785095
11.6916666	38.4489975
11.70833302	38.61806107
11.72500038	38.44721603
11.74166679	38.62010193
11.75833321	38.57818222
11.77499962	38.55584717
11.79166698	38.56433105
11.8083334	38.39693832
11.82499981	38.49262238
11.84166622	38.54398727
11.85833359	38.60516739
11.875	38.57513046
11.89166641	38.4655838
11.90833378	38.38103485
11.92500019	38.51745987
11.9416666	38.62244797
11.95833302	38.55857468
11.97500038	38.53043365
11.99166679	38.53903961
12.00833321	38.58142853
12.02499962	38.46209717
12.04166698	38.57584
12.0583334	38.65662766
12.07499981	38.48216248
12.09166622	38.56881332
12.10833359	38.73675919
12.125	38.66283798
12.14166641	38.57286835
12.15833378	38.46931839
12.17500019	38.60184479
12.1916666	38.62337875
12.20833302	38.6008606
12.22500038	38.49372101
12.24166679	38.66550827
12.25833321	38.63961411
12.27499962	38.614048
12.29166698	38.67789078
12.3083334	38.58477783
12.32499981	38.60774994
12.34166622	38.72483826
12.35833359	38.66262054
12.375	38.68169022
12.39166641	38.57167816
12.40833378	38.65057373
12.42500019	38.67540359
12.4416666	38.57677841
12.45833302	38.60562897
12.47500038	38.69783401
12.49166679	38.62094879
12.50833321	38.60842133
12.52499962	38.64248657
12.54166698	38.54174423
12.5583334	38.75994873
12.57499981	38.70973587
12.59166622	38.61386108
12.60833359	38.64989853
12.625	38.45388412
12.64166641	38.53323746
12.65833378	38.71137238
12.67500019	38.74038696
12.6916666	38.74335098
12.70833302	38.58987045
12.72500038	38.64280319
12.74166679	38.56914902
12.75833321	38.70608139
12.77499962	38.70046997
12.79166698	38.69268799
12.8083334	38.55981064
12.82499981	38.51753616
12.84166622	38.50943756
12.85833359	38.59150696
12.875	38.64027023
12.89166641	38.67456818
12.90833378	38.60093307
12.92500019	38.47663498
12.9416666	38.71594238
12.95833302	38.7455368
12.97500038	38.69877243
12.99166679	38.72047806
13.00833321	38.6966629
13.02499962	38.80812836
13.04166698	38.9034729
13.0583334	38.54397202
13.07499981	38.70372009
13.09166622	38.59799194
13.10833359	38.78831482
13.125	38.67108154
13.14166641	38.82526016
13.15833378	38.48877716
13.17500019	38.84306717
13.1916666	38.78664398
13.20833302	38.72655869
13.22500038	38.67990875
13.24166679	38.57508469
13.25833321	38.85836029
13.27499962	38.80175018
13.29166698	38.65642929
13.3083334	38.79447937
13.32499981	38.70376205
13.34166622	38.77995682
13.35833359	38.85174942
13.375	38.81557846
13.39166641	38.74397278
13.40833378	38.79784775
13.42500019	38.83506775
13.4416666	38.7810173
13.45833302	38.85912323
13.47500038	38.80590057
13.49166679	38.70655823
13.50833321	38.73561478
13.52499962	38.66378403
13.54166698	38.89600754
13.5583334	38.83979797
13.57499981	38.88705826
13.59166622	38.77154922
13.60833359	38.85104752
13.625	38.89699554
13.64166641	38.82542801
13.65833378	38.85373688
13.67500019	38.72209167
13.6916666	38.87061691
13.70833302	38.74446106
13.72500038	38.91444016
13.74166679	38.72642136
13.75833321	38.93883514
13.77499962	38.82318878
13.79166698	38.70944595
13.8083334	38.93796539
13.82499981	38.91706467
13.84166622	38.69379807
13.85833359	38.79125595
13.875	38.81065369
13.89166641	38.89680481
13.90833378	38.86519241
13.92500019	38.82785797
13.9416666	38.91091537
13.95833302	38.88539124
13.97500038	38.76145554
13.99166679	38.6761322
14.00833321	38.77395248
14.02499962	38.81124878
14.04166698	38.83160782
14.0583334	38.64548874
14.07499981	38.94452286
14.09166622	38.94268417
14.10833359	38.93180084
14.125	38.7916069
14.14166641	38.82466888
14.15833378	38.88257599
14.17500019	38.93942642
14.1916666	39.04037857
14.20833302	38.84919739
14.22500038	38.77613068
14.24166679	38.91580963
14.25833321	38.82083893
14.27499962	39.01523209
14.29166698	38.83567047
14.3083334	38.90831757
14.32499981	39.12421036
14.34166622	38.88430405
14.35833359	38.89370728
14.375	38.95885849
14.39166641	38.90964127
14.40833378	38.94451523
14.42500019	38.9887619
14.4416666	38.88678741
14.45833302	38.89713669
14.47500038	39.06613922
14.49166679	38.92227936
14.50833321	38.96131516
14.52499962	38.95645905
14.54166698	39.08040619
14.5583334	38.97400284
14.57499981	39.07608032
14.59166622	38.96164322
14.60833359	38.88682175
14.625	38.99176407
14.64166641	38.80066681
14.65833378	38.87694931
14.67500019	38.8825264
14.6916666	38.93109512
14.70833302	38.99321365
14.72500038	39.10915756
14.74166679	38.89809799
14.75833321	39.20462036
14.77499962	38.96401215
14.79166698	38.90490723
14.8083334	38.94221115
14.82499981	39.0906105
14.84166622	38.90475082
14.85833359	39.05735016
14.875	38.85372925
14.89166641	38.98142624
14.90833378	38.87176895
14.92500019	38.91717911
14.9416666	38.87465668
14.95833302	39.04485703
14.97500038	39.06177902
14.99166679	38.98421478
15.00833321	38.88567352
15.02499962	39.04537964
15.04166698	39.00764847
15.0583334	39.07363129
15.07499981	39.01818466
15.09166622	38.92295074
15.10833359	39.0630722
15.125	38.86092377
15.14166641	38.96772003
15.15833378	39.02534485
15.17500019	39.12975693
15.1916666	38.99750519
15.20833302	39.00828171
15.22500038	39.18319702
15.24166679	38.93076706
15.25833321	39.00740814
15.27499962	38.9396286
15.29166698	39.0505867
15.3083334	39.01648331
15.32499981	38.99682236
15.34166622	39.10201645
15.35833359	38.98638535
15.375	39.06406403
15.39166641	39.05562592
15.40833378	39.02988434
15.42500019	39.10778427
15.4416666	39.03170395
15.45833302	39.05433273
15.47500038	39.2566185
15.49166679	39.06778717
15.50833321	39.08763123
15.52499962	39.09985352
15.54166698	39.1072197
15.5583334	39.12224197
15.57499981	39.08783722
15.59166622	38.97881317
15.60833359	38.99605942
15.625	39.09807205
15.64166641	39.05452728
15.65833378	39.09008026
15.67500019	39.04868698
15.6916666	39.15724945
15.70833302	39.11978149
15.72500038	39.11602783
15.74166679	39.1267128
15.75833321	39.22153473
15.77499962	39.06935501
15.79166698	39.32144165
15.8083334	39.03729248
15.82499981	39.15645981
15.84166622	39.20868683
15.85833359	39.16239929
15.875	39.00917816
15.89166641	39.08163834
15.90833378	38.98600006
15.92500019	39.22742081
15.9416666	39.14146042
15.95833302	39.18220139
15.97500038	39.11396408
15.99166679	39.12119293
16.00833321	38.98329926
16.02499962	39.15505981
16.04166603	39.14650345
16.05833244	39.28392029
16.07500076	39.0152359
16.09166718	39.1374321
16.10833359	39.12108994
16.125	39.16724014
16.14166641	39.29050064
16.15833282	39.27567291
16.17499924	39.08568192
16.19166756	39.09257126
16.20833397	39.14899826
16.22500038	39.1216774
16.24166679	39.23942566
16.25833321	39.30291367
16.27499962	39.11927032
16.29166603	38.92464066
16.30833244	39.09662628
16.32500076	39.20106506
16.34166718	39.09732437
16.35833359	39.1343689
16.375	39.12705612
16.39166641	39.14344025
16.40833282	39.19007874
16.42499924	39.30302811
16.44166756	39.14472198
16.45833397	39.3138237
16.47500038	39.25261307
16.49166679	39.2190094
16.50833321	39.18215561
16.52499962	39.2734642
16.54166603	39.11880112
16.55833244	39.35920334
16.57500076	39.14964676
16.59166718	39.19406509
16.60833359	39.26646805
16.625	39.25873566
16.64166641	39.2264061
16.65833282	39.33985901
16.67499924	39.21442795
16.69166756	39.10976791
16.70833397	39.18414688
16.72500038	39.14373779
16.74166679	39.17224884
16.75833321	39.31417465
16.77499962	39.2569046
16.79166603	39.33177185
16.80833244	39.18272781
16.82500076	39.2179451
16.84166718	39.29393005
16.85833359	39.20422745
16.875	39.24116516
16.89166641	39.21375656
16.90833282	39.23384094
16.92499924	39.09135056
16.94166756	39.14484406
16.95833397	39.35063171
16.97500038	39.23152542
16.99166679	39.33922195
17.00833321	39.3068161
17.02499962	39.22190857
17.04166603	39.19927216
17.05833244	39.15888596
17.07500076	39.04196167
17.09166718	39.21407318
17.10833359	39.20133591
17.125	39.27971649
17.14166641	39.28741455
17.15833282	39.24022675
17.17499924	39.35586929
17.19166756	39.34609604
17.20833397	39.15365219
17.22500038	39.11016464
17.24166679	39.15655518
17.25833321	39.11214828
17.27499962	39.26960373
17.29166603	39.40579224
17.30833244	39.31647491
17.32500076	39.20859528
17.34166718	39.12383652
17.35833359	39.05554581
17.375	39.22194672
17.39166641	39.20732117
17.40833282	39.24507904
17.42499924	39.28695297
17.44166756	39.16314316
17.45833397	39.31751633
17.47500038	39.38357162
17.49166679	39.38275146
17.50833321	39.19491577
17.52499962	39.18307877
17.54166603	39.336586
17.55833244	39.33677673
17.57500076	39.32219696
17.59166718	39.32400894
17.60833359	39.1131134
17.625	39.21888351
17.64166641	39.34990692
17.65833282	39.26589584
17.67499924	39.36641312
17.69166756	39.33344269
17.70833397	39.24425507
17.72500038	39.27230835
17.74166679	39.40675735
17.75833321	39.20132065
17.77499962	39.34590912
17.79166603	39.36074448
17.80833244	39.27360916
17.82500076	39.19294357
17.84166718	39.26033783
17.85833359	39.30695343
17.875	39.20285797
17.89166641	39.29983139
17.90833282	39.38196182
17.92499924	39.30144119
17.94166756	39.27139664
17.95833397	39.28078842
17.97500038	39.26239395
17.99166679	39.49936295
18.00833321	39.37624741
18.02499962	39.25415039
18.04166603	39.17204285
18.05833244	39.25518417
18.07500076	39.27093506
18.09166718	39.41162491
18.10833359	39.34843826
18.125	39.26870728
18.14166641	39.25538254
18.15833282	39.34300995
18.17499924	39.36335754
18.19166756	39.26386261
18.20833397	39.35674667
18.22500038	39.24039841
18.24166679	39.36611176
18.25833321	39.35030365
18.27499962	39.32216263
18.29166603	39.36313629
18.30833244	39.50040054
18.32500076	39.34211349
18.34166718	39.36914825
18.35833359	39.45113373
18.375	39.17881012
18.39166641	39.41982651
18.40833282	39.25771713
18.42499924	39.23216629
18.44166756	39.34838867
18.45833397	39.47640991
18.47500038	39.38410568
18.49166679	39.37132645
18.50833321	39.38013458
18.52499962	39.37662125
18.54166603	39.52671432
18.55833244	39.46857452
18.57500076	39.34984589
18.59166718	39.54490662
18.60833359	39.41110611
18.625	39.19696045
18.64166641	39.43453217
18.65833282	39.36626434
18.67499924	39.40887451
18.69166756	39.21089554
18.70833397	39.43503571
18.72500038	39.2346344
18.74166679	39.37945557
18.75833321	39.4915123
18.77499962	39.33689117
18.79166603	39.43579483
18.80833244	39.46739578
18.82500076	39.32629395
18.84166718	39.30501175
18.85833359	39.48981476
18.875	39.42047882
18.89166641	39.40275574
18.90833282	39.40789795
18.92499924	39.52441025
18.94166756	39.4274025
18.95833397	39.40507507
18.97500038	39.34571075
18.99166679	39.4463501
19.00833321	39.40631104
19.02499962	39.44169235
19.04166603	39.43095398
19.05833244	39.44493866
19.07500076	39.51599503
19.09166718	39.532547
19.10833359	39.39640427
19.125	39.322155
19.14166641	39.57687378
19.15833282	39.34459686
19.17499924	39.45763779
19.19166756	39.45081329
19.20833397	39.3589859
19.22500038	39.33007431
19.24166679	39.35965347
19.25833321	39.43909073
19.27499962	39.5798111
19.29166603	39.35484314
19.30833244	39.37218094
19.32500076	39.35351181
19.34166718	39.55025864
19.35833359	39.41067123
19.375	39.51599503
19.39166641	39.35028458
19.40833282	39.46846008
19.42499924	39.41731644
19.44166756	39.55849075
19.45833397	39.48849869
19.47500038	39.35481644
19.49166679	39.53564453
19.50833321	39.52965927
19.52499962	39.34727859
19.54166603	39.22527313
19.55833244	39.52159882
19.57500076	39.53689957
19.59166718	39.47444153
19.60833359	39.34282684
19.625	39.52174759
19.64166641	39.44409561
19.65833282	39.42808533
19.67499924	39.43875504
19.69166756	39.44930649
19.70833397	39.71681976
19.72500038	39.35786438
19.74166679	39.49386978
19.75833321	39.62726593
19.77499962	39.63692474
19.79166603	39.66815186
19.80833244	39.47335052
19.82500076	39.47291183
19.84166718	39.41630173
19.85833359	39.62965012
19.875	39.57635117
19.89166641	39.46274567
19.90833282	39.42863846
19.92499924	39.53321838
19.94166756	39.54738998
19.95833397	39.49704361
19.97500038	39.55725098
19.99166679	39.53807831
20.00833321	39.73575974
20.02499962	39.70463943
20.04166603	39.51154327
20.05833244	39.60596085
20.07500076	39.51318741
20.09166718	39.5641098
20.10833359	39.61141586
20.125	39.64230728
20.14166641	39.60607147
20.15833282	39.55765915
20.17499924	39.61211777
20.19166756	39.49228287
20.20833397	39.54508209
20.22500038	39.49983215
20.24166679	39.55007935
20.25833321	39.69994736
20.27499962	39.50979614
20.29166603	39.54026413
20.30833244	39.61974716
20.32500076	39.54079819
20.34166718	39.69960022
20.35833359	39.61562729
20.375	39.57565689
20.39166641	39.48298264
20.40833282	39.52602768
20.42499924	39.59080124
20.44166756	39.55533218
20.45833397	39.58746338
20.47500038	39.75531006
20.49166679	39.53475571
20.50833321	39.53009796
20.52499962	39.64228439
20.54166603	39.64844513
20.55833244	39.41324615
20.57500076	39.58531952
20.59166718	39.83696747
20.60833359	39.60863495
20.625	39.70679474
20.64166641	39.56710434
20.65833282	39.57732773
20.67499924	39.65077209
20.69166756	39.5904274
20.70833397	39.5713768
20.72500038	39.68280411
20.74166679	39.63267517
20.75833321	39.51747131
20.77499962	39.62677765
20.79166603	39.73370743
20.80833244	39.71194458
20.82500076	39.55960083
20.84166718	39.58960724
20.85833359	39.69492722
20.875	39.79196167
20.89166641	39.8203392
20.90833282	39.55519104
20.92499924	39.59915161
20.94166756	39.6063385
20.95833397	39.6039505
20.97500038	39.66397095
20.99166679	39.67996216
21.00833321	39.69059753
21.02499962	39.69435501
21.04166603	39.62647629
21.05833244	39.72772598
21.07500076	39.59064102
21.09166718	39.65493011
21.10833359	39.69552231
21.125	39.67240906
21.14166641	39.60636902
21.15833282	39.69908142
21.17499924	39.66716003
21.19166756	39.60940933
21.20833397	39.72591782
21.22500038	39.66872787
21.24166679	39.73334503
21.25833321	39.79472733
21.27499962	39.66067123
21.29166603	39.66901779
21.30833244	39.70180511
21.32500076	39.6635437
21.34166718	39.6612587
21.35833359	39.72999573
21.375	39.41388702
21.39166641	39.58961868
21.40833282	39.7783165
21.42499924	39.60720825
21.44166756	39.63138199
21.45833397	39.80921173
21.47500038	39.67084122
21.49166679	39.87123489
21.50833321	39.86190033
21.52499962	39.6619072
21.54166603	39.71483994
21.55833244	39.66804504
21.57500076	39.74264908
21.59166718	39.68027878
21.60833359	39.65078354
21.625	39.62561417
21.64166641	39.73173523
21.65833282	39.68431854
21.67499924	39.84600067
21.69166756	39.7666893
21.70833397	39.73823166
21.72500038	39.76001358
21.74166679	39.73348236
21.75833321	39.71255112
21.77499962	39.82706833
21.79166603	39.81041336
21.80833244	39.71322632
21.82500076	39.65121841
21.84166718	39.77384186
21.85833359	39.75414276
21.875	39.6561203
21.89166641	39.73335266
21.90833282	39.6961937
21.92499924	39.80495834
21.94166756	39.6306076
21.95833397	39.67347717
21.97500038	39.77079773
21.99166679	39.78731537
22.00833321	39.7003746
22.02499962	39.72990799
22.04166603	39.79796982
22.05833244	39.8965416
22.07500076	39.75933456
22.09166718	39.78456497
22.10833359	39.67946625
22.125	39.92317963
22.14166641	39.68611908
22.15833282	39.88384247
22.17499924	39.95571518
22.19166756	39.75353241
22.20833397	39.67157364
22.22500038	39.69446564
22.24166679	39.70189667
22.25833321	39.73506546
22.27499962	39.77179718
22.29166603	39.77112198
22.30833244	39.94244003
22.32500076	39.79675293
22.34166718	39.74199295
22.35833359	39.66710281
22.375	39.8949852
22.39166641	39.60944748
22.40833282	39.79486465
22.42499924	39.70175934
22.44166756	39.82091522
22.45833397	39.64237976
22.47500038	39.87482071
22.49166679	39.86795425
22.50833321	39.80642319
22.52499962	39.75272369
22.54166603	39.81301117
22.55833244	39.90424728
22.57500076	39.91834641
22.59166718	39.69799805
22.60833359	39.7359848
22.625	39.70930099
22.64166641	39.87346268
22.65833282	39.70568848
22.67499924	39.72618866
22.69166756	39.69847488
22.70833397	39.74630356
22.72500038	39.87887192
22.74166679	39.72325897
22.75833321	39.75494385
22.77499962	39.67358017
22.79166603	39.9505043
22.80833244	39.6713028
22.82500076	39.95042801
22.84166718	39.63604736
22.85833359	39.75814819
22.875	40.01285934
22.89166641	39.93352509
22.90833282	39.79122543
22.92499924	39.69697571
22.94166756	39.91615677
22.95833397	39.91843796
22.97500038	39.76067734
22.99166679	39.91912079
23.00833321	39.67798233
Sample2
Sample2
Collection Time: 3/24/2022 1:51:57 AM
Operator Name :
Kinetics Software Version: 1.1(133)
Parameter List :
Report Time: Thu 24 Mar 01:51:57 AM 2022
Software version: 1.1(133)
Operator:
Instrument Parameters
Instrument Cary Eclipse
Instrument Serial Number EL06073805
Data mode Fluorescence
Ex. wavelength (nm) 524.00
Em. wavelength (nm) 538.00
Ex. Slit (nm) 2.5
Em. Slit (nm) 5
Averaging Time (s) 1.0000
Cycle time(min) 0.0000
Stop time(min) 23.0000
Emission filter Open
Excitation Filter Auto
PMT voltage (V) Medium
Temperature control
Device Single Cell Peltier
Set temperature (�C) 37.00
Monitor Block
Comments:
Method Log :
Method Name : D:\Yanykin\LH2 Hall R-OOH\23.03.2022\Hall LH2 (�������).FBKN
Date/Time stamp: 3/24/2022 1:39:00 AM
Method Modifications:
Auto Temp Setting Changed: 30.01.2015 17:12:16	Old:OFF	New:ON
Monitoring device: Changed: 30.01.2015 17:12:16	Old:PCB 150	New:Block
Block Temp Changed: 30.01.2015 17:12:16	Old: 20.00	New: 37.00
Block (�C): Changed: 30.01.2015 17:12:16	Old:OFF	New:ON
Excitation Wavelength Changed: 30.01.2015 17:12:16	Old: 400.00	New: 524.00
Emission Wavelength Changed: 30.01.2015 17:12:16	Old: 600.00	New: 560.00
Ave. time (s): Changed: 30.01.2015 17:12:16	Old:0.10000	New:10.00000
Ave. time (s): Changed: 30.01.2015 17:17:01	Old:10.00000	New:1.00000
Stop Time 1 Changed: 30.01.2015 17:17:01	Old: 1.0000	New:10.0000
Emission Wavelength Changed: 05.02.2015 17:12:02	Old: 560.00	New: 538.00
Ex. Slit Width (nm): Changed: 05.02.2015 17:12:02	Old:5	New:2.5
Auto Temp Setting Changed: 05.02.2015 17:12:26	Old:ON	New:OFF
Block (�C): Changed: 05.02.2015 17:12:26	Old:ON	New:OFF
Current Method Changed: 06.02.2015 12:22:04	Old:D:\Yanykin\methods\1.FMKN	New:D:\Yanykin\methods\kinetics.FMKN
Monitoring device: Changed: 06.02.2015 12:22:30	Old:Block	New:PCB 150
Ave. time (s): Changed: 06.02.2015 12:23:20	Old:1.00000	New:0.05000
Ave. time (s): Changed: 06.02.2015 12:24:27	Old:0.05000	New:5.00000
Stop Time 1 Changed: 06.02.2015 12:24:27	Old:10.0000	New:240.0000
Stop Time 1 Changed: 06.02.2015 12:25:30	Old:240.0000	New: 1.0000
X mode Changed: 06.02.2015 12:26:22	Old:min	New:sec
Stop Time 1 Changed: 06.02.2015 12:26:22	Old: 1.0000	New:60.0000
X mode Changed: 06.02.2015 12:27:19	Old:sec	New:min
Ave. time (s): Changed: 06.02.2015 12:27:19	Old:5.00000	New:60.00000
Stop Time 1 Changed: 06.02.2015 12:27:19	Old:60.0000	New:240.0000
Auto Temp Setting Changed: 19.02.2015 12:02:05	Old:OFF	New:ON
Block (�C): Changed: 19.02.2015 12:02:05	Old:OFF	New:ON
Ave. time (s): Changed: 19.02.2015 12:02:05	Old:60.00000	New:1.00000
Stop Time 1 Changed: 19.02.2015 12:02:05	Old:240.0000	New:180.0000
Monitoring device: Changed: 2/26/2015 4:25:28 PM	Old:PCB 150	New:Block
Stop Time 1 Changed: 2/26/2015 4:25:28 PM	Old:180.0000	New:90.0000
Y min Changed: 2/27/2015 9:51:23 AM	Old: 0.0000	New: 100.0000
Y max Changed: 2/27/2015 9:51:23 AM	Old: 1000.0000	New: 300.0000
Stop Time 1 Changed: 3/19/2019 2:36:44 PM	Old:90.0000	New:21.0000
Y min Changed: 4/1/2019 10:06:02 AM	Old: 100.0000	New: 0.0000
Y max Changed: 4/1/2019 10:06:02 AM	Old: 300.0000	New: 100.0000
Stop Time 1 Changed: 4/1/2019 10:06:17 AM	Old:21.0000	New:23.0000
Y min Changed: 4/9/2019 2:06:23 PM	Old: 0.0000	New: 30.0000
Y max Changed: 4/9/2019 2:06:23 PM	Old: 100.0000	New: 60.0000
End Method Modifications
